# Supplementary material for: Oncopig Soft-Tissue Sarcomas Recapitulate Key Transcriptional Features of Human Sarcomas
Source: Sci Rep. 2017 Jun 1;7:2624. doi: 10.1038/s41598-017-02912-9 (PMC5453942; doi:10.1038/s41598-017-02912-9)
Supplement: Supplementary file 1 — Supplementary Tables [file 41598_2017_2912_MOESM1_ESM.xml]

<?xml version="1.0" encoding="UTF-8"?>
<Workbook xmlns:o="urn:schemas-microsoft-com:office:office" xmlns:x="urn:schemas-microsoft-com:office:excel" xmlns:html="http://www.w3.org/TR/REC-html40" xmlns:ss="urn:schemas-microsoft-com:office:spreadsheet">
 <DocumentProperties xmlns="urn:schemas-microsoft-com:office:office">
  <Author>Schachtschneider, Kyle</Author>
  <LastAuthor>Kyle Schachtschneider</LastAuthor>
  <Revision>0</Revision>
  <TotalTime>0</TotalTime>
  <LastPrinted>2017-03-11T01:50:44Z</LastPrinted>
  <Created>2014-03-28T16:19:13Z</Created>
  <LastSaved>2017-03-10T22:15:57Z</LastSaved>
  <Paragraphs>en-US</Paragraphs>
  <Version>14.0</Version>
 </DocumentProperties>
 <OfficeDocumentSettings xmlns="urn:schemas-microsoft-com:office:office">
  <AllowPNG/>
 </OfficeDocumentSettings>
 <ExcelWorkbook xmlns="urn:schemas-microsoft-com:office:excel">
  <WindowHeight>11700</WindowHeight>
  <WindowWidth>25600</WindowWidth>
  <WindowTopX>0</WindowTopX>
  <WindowTopY>0</WindowTopY>
  <TabRatio>600</TabRatio>
  <ProtectStructure>False</ProtectStructure>
  <ProtectWindows>False</ProtectWindows>
 </ExcelWorkbook>
 <Styles>
  <Style ss:ID="Default" ss:Name="Normal">
   <Alignment ss:Vertical="Bottom"/>
   <Borders/>
   <Font ss:FontName="Calibri" x:CharSet="1" x:Family="Swiss" ss:Size="11" ss:Color="#000000"/>
   <Interior/>
   <NumberFormat/>
   <Protection/>
  </Style>
  <Style ss:ID="m2095988024">
   <Alignment ss:Horizontal="Center" ss:Vertical="Center"/>
   <Borders>
    <Border ss:Position="Bottom" ss:LineStyle="Continuous" ss:Weight="1"/>
    <Border ss:Position="Top" ss:LineStyle="Continuous" ss:Weight="1"/>
   </Borders>
   <Font ss:FontName="Calibri" x:Family="Swiss" ss:Size="12" ss:Color="#000000" ss:Bold="1"/>
   <Interior ss:Color="#FFFFFF" ss:Pattern="Solid"/>
  </Style>
  <Style ss:ID="m2095988044">
   <Alignment ss:Horizontal="Center" ss:Vertical="Center"/>
   <Borders>
    <Border ss:Position="Bottom" ss:LineStyle="Continuous" ss:Weight="1"/>
    <Border ss:Position="Top" ss:LineStyle="Continuous" ss:Weight="1"/>
   </Borders>
   <Font ss:FontName="Calibri" x:Family="Swiss" ss:Size="12" ss:Color="#000000"/>
   <Interior ss:Color="#FFFFFF" ss:Pattern="Solid"/>
  </Style>
  <Style ss:ID="m2095988064">
   <Alignment ss:Horizontal="Center" ss:Vertical="Center"/>
   <Borders>
    <Border ss:Position="Bottom" ss:LineStyle="Continuous" ss:Weight="1"/>
    <Border ss:Position="Top" ss:LineStyle="Continuous" ss:Weight="1"/>
   </Borders>
   <Font ss:FontName="Calibri" x:Family="Swiss" ss:Size="12" ss:Color="#000000" ss:Bold="1"/>
   <Interior ss:Color="#FFFFFF" ss:Pattern="Solid"/>
  </Style>
  <Style ss:ID="m2095988084">
   <Alignment ss:Horizontal="Center" ss:Vertical="Center"/>
   <Borders>
    <Border ss:Position="Bottom" ss:LineStyle="Continuous" ss:Weight="1"/>
   </Borders>
   <Font ss:FontName="Calibri" x:Family="Swiss" ss:Size="12" ss:Color="#000000" ss:Bold="1"/>
   <Interior ss:Color="#FFFFFF" ss:Pattern="Solid"/>
  </Style>
  <Style ss:ID="m2095988104">
   <Alignment ss:Horizontal="Center" ss:Vertical="Center"/>
   <Borders>
    <Border ss:Position="Bottom" ss:LineStyle="Continuous" ss:Weight="1"/>
   </Borders>
   <Font ss:FontName="Calibri" x:Family="Swiss" ss:Size="12" ss:Color="#000000" ss:Bold="1"/>
   <Interior ss:Color="#FFFFFF" ss:Pattern="Solid"/>
  </Style>
  <Style ss:ID="m2095988124">
   <Alignment ss:Horizontal="Center" ss:Vertical="Center"/>
   <Borders>
    <Border ss:Position="Bottom" ss:LineStyle="Continuous" ss:Weight="1"/>
   </Borders>
   <Font ss:FontName="Calibri" x:Family="Swiss" ss:Size="12" ss:Color="#000000" ss:Bold="1"/>
   <Interior ss:Color="#FFFFFF" ss:Pattern="Solid"/>
  </Style>
  <Style ss:ID="m2095988144">
   <Alignment ss:Horizontal="Center" ss:Vertical="Center"/>
   <Borders>
    <Border ss:Position="Bottom" ss:LineStyle="Continuous" ss:Weight="1"/>
   </Borders>
   <Font ss:FontName="Calibri" x:Family="Swiss" ss:Size="12" ss:Color="#000000" ss:Bold="1"/>
   <Interior ss:Color="#FFFFFF" ss:Pattern="Solid"/>
  </Style>
  <Style ss:ID="m2095988164">
   <Alignment ss:Horizontal="Center" ss:Vertical="Center"/>
   <Borders>
    <Border ss:Position="Bottom" ss:LineStyle="Continuous" ss:Weight="1"/>
   </Borders>
   <Font ss:FontName="Calibri" x:Family="Swiss" ss:Size="12" ss:Color="#000000"/>
   <Interior ss:Color="#FFFFFF" ss:Pattern="Solid"/>
  </Style>
  <Style ss:ID="s62">
   <Borders>
    <Border ss:Position="Bottom" ss:LineStyle="Continuous" ss:Weight="1"/>
    <Border ss:Position="Left" ss:LineStyle="Continuous" ss:Weight="1"/>
    <Border ss:Position="Right" ss:LineStyle="Continuous" ss:Weight="1"/>
    <Border ss:Position="Top" ss:LineStyle="Continuous" ss:Weight="1"/>
   </Borders>
   <Font ss:FontName="Calibri" x:CharSet="1" x:Family="Swiss" ss:Size="11" ss:Color="#000000" ss:Bold="1"/>
  </Style>
  <Style ss:ID="s63">
   <Borders>
    <Border ss:Position="Bottom" ss:LineStyle="Continuous" ss:Weight="1"/>
    <Border ss:Position="Left" ss:LineStyle="Continuous" ss:Weight="1"/>
    <Border ss:Position="Right" ss:LineStyle="Continuous" ss:Weight="1"/>
    <Border ss:Position="Top" ss:LineStyle="Continuous" ss:Weight="1"/>
   </Borders>
   <Font ss:FontName="Calibri" x:CharSet="1" x:Family="Swiss" ss:Size="11" ss:Color="#000000"/>
  </Style>
  <Style ss:ID="s64">
   <Borders>
    <Border ss:Position="Bottom" ss:LineStyle="Continuous" ss:Weight="1"/>
    <Border ss:Position="Left" ss:LineStyle="Continuous" ss:Weight="1"/>
    <Border ss:Position="Right" ss:LineStyle="Continuous" ss:Weight="1"/>
    <Border ss:Position="Top" ss:LineStyle="Continuous" ss:Weight="1"/>
   </Borders>
   <NumberFormat ss:Format="Scientific"/>
  </Style>
  <Style ss:ID="s65">
   <Borders/>
   <Font ss:FontName="Calibri" x:CharSet="1" x:Family="Swiss" ss:Size="11" ss:Color="#000000" ss:Bold="1"/>
  </Style>
  <Style ss:ID="s66">
   <Alignment ss:Horizontal="Left" ss:Vertical="Bottom"/>
   <Borders/>
   <Font ss:FontName="Calibri" x:CharSet="1" x:Family="Swiss" ss:Size="11" ss:Color="#000000" ss:Bold="1"/>
  </Style>
  <Style ss:ID="s67">
   <Borders/>
  </Style>
  <Style ss:ID="s68">
   <Borders/>
   <Font ss:FontName="Calibri" x:CharSet="1" x:Family="Swiss" ss:Size="11" ss:Color="#000000"/>
  </Style>
  <Style ss:ID="s69">
   <Borders/>
   <NumberFormat ss:Format="0.000"/>
  </Style>
  <Style ss:ID="s70">
   <Borders>
    <Border ss:Position="Bottom" ss:LineStyle="Continuous" ss:Weight="1"/>
    <Border ss:Position="Left" ss:LineStyle="Continuous" ss:Weight="1"/>
    <Border ss:Position="Right" ss:LineStyle="Continuous" ss:Weight="1"/>
    <Border ss:Position="Top" ss:LineStyle="Continuous" ss:Weight="1"/>
   </Borders>
   <Font ss:FontName="Calibri" x:CharSet="1" x:Family="Swiss" ss:Size="11" ss:Color="#000000" ss:Bold="1"/>
   <Interior/>
  </Style>
  <Style ss:ID="s71">
   <Borders>
    <Border ss:Position="Bottom" ss:LineStyle="Continuous" ss:Weight="1"/>
    <Border ss:Position="Left" ss:LineStyle="Continuous" ss:Weight="1"/>
    <Border ss:Position="Right" ss:LineStyle="Continuous" ss:Weight="1"/>
    <Border ss:Position="Top" ss:LineStyle="Continuous" ss:Weight="1"/>
   </Borders>
   <Font ss:FontName="Calibri" x:CharSet="1" x:Family="Swiss" ss:Size="11" ss:Color="#000000"/>
   <Interior/>
  </Style>
  <Style ss:ID="s72">
   <Borders>
    <Border ss:Position="Bottom" ss:LineStyle="Continuous" ss:Weight="1"/>
    <Border ss:Position="Left" ss:LineStyle="Continuous" ss:Weight="1"/>
    <Border ss:Position="Right" ss:LineStyle="Continuous" ss:Weight="1"/>
    <Border ss:Position="Top" ss:LineStyle="Continuous" ss:Weight="1"/>
   </Borders>
   <Interior/>
   <NumberFormat ss:Format="@"/>
  </Style>
  <Style ss:ID="s73">
   <Interior/>
  </Style>
  <Style ss:ID="s74">
   <Font ss:FontName="Calibri" x:CharSet="1" x:Family="Swiss" ss:Size="11" ss:Color="#000000" ss:Bold="1"/>
  </Style>
  <Style ss:ID="s75">
   <Borders>
    <Border ss:Position="Bottom" ss:LineStyle="Continuous" ss:Weight="1"/>
    <Border ss:Position="Left" ss:LineStyle="Continuous" ss:Weight="1"/>
    <Border ss:Position="Right" ss:LineStyle="Continuous" ss:Weight="1"/>
    <Border ss:Position="Top" ss:LineStyle="Continuous" ss:Weight="1"/>
   </Borders>
   <Interior/>
  </Style>
  <Style ss:ID="s76">
   <Borders>
    <Border ss:Position="Bottom" ss:LineStyle="Continuous" ss:Weight="1"/>
    <Border ss:Position="Left" ss:LineStyle="Continuous" ss:Weight="1"/>
    <Border ss:Position="Right" ss:LineStyle="Continuous" ss:Weight="1"/>
    <Border ss:Position="Top" ss:LineStyle="Continuous" ss:Weight="1"/>
   </Borders>
  </Style>
  <Style ss:ID="s78">
   <Alignment ss:Horizontal="Justify" ss:Vertical="Top"/>
   <Font x:CharSet="204" ss:Size="11" ss:Color="#000000" ss:Bold="1"/>
  </Style>
  <Style ss:ID="s80">
   <Font ss:FontName="Calibri" x:CharSet="1" x:Family="Swiss" ss:Size="11" ss:Color="#000000"/>
  </Style>
  <Style ss:ID="s81">
   <Alignment ss:Horizontal="CenterAcrossSelection" ss:Vertical="Center" ss:WrapText="1"/>
   <Borders>
    <Border ss:Position="Bottom" ss:LineStyle="Double" ss:Weight="3"/>
   </Borders>
   <Font ss:FontName="Calibri" ss:Size="12" ss:Color="#000000" ss:Bold="1"/>
   <Interior ss:Color="#FFFFFF" ss:Pattern="Solid"/>
  </Style>
  <Style ss:ID="s82">
   <Alignment ss:Horizontal="Center" ss:Vertical="Bottom"/>
   <Borders>
    <Border ss:Position="Top" ss:LineStyle="Continuous" ss:Weight="1"/>
   </Borders>
   <Font ss:FontName="Calibri" x:Family="Swiss" ss:Size="12" ss:Color="#000000"/>
   <Interior ss:Color="#FFFFFF" ss:Pattern="Solid"/>
  </Style>
  <Style ss:ID="s83">
   <Alignment ss:Horizontal="Center" ss:Vertical="Bottom"/>
   <Borders>
    <Border ss:Position="Top" ss:LineStyle="Continuous" ss:Weight="1"/>
   </Borders>
   <Font ss:FontName="Calibri" x:Family="Swiss" ss:Size="12" ss:Color="#000000"/>
   <Interior ss:Color="#FFFFFF" ss:Pattern="Solid"/>
   <NumberFormat ss:Format="#,##0"/>
  </Style>
  <Style ss:ID="s84">
   <Alignment ss:Horizontal="Center" ss:Vertical="Bottom"/>
   <Borders/>
   <Font ss:FontName="Calibri" x:Family="Swiss" ss:Size="12" ss:Color="#000000"/>
   <Interior ss:Color="#FFFFFF" ss:Pattern="Solid"/>
  </Style>
  <Style ss:ID="s85">
   <Alignment ss:Horizontal="Center" ss:Vertical="Bottom"/>
   <Borders/>
   <Font ss:FontName="Calibri" x:Family="Swiss" ss:Size="12" ss:Color="#000000"/>
   <Interior ss:Color="#FFFFFF" ss:Pattern="Solid"/>
   <NumberFormat ss:Format="#,##0"/>
  </Style>
  <Style ss:ID="s86">
   <Alignment ss:Horizontal="Center" ss:Vertical="Bottom"/>
   <Borders>
    <Border ss:Position="Bottom" ss:LineStyle="Continuous" ss:Weight="1"/>
   </Borders>
   <Font ss:FontName="Calibri" x:Family="Swiss" ss:Size="12" ss:Color="#000000"/>
   <Interior ss:Color="#FFFFFF" ss:Pattern="Solid"/>
  </Style>
  <Style ss:ID="s87">
   <Alignment ss:Horizontal="Center" ss:Vertical="Bottom"/>
   <Borders>
    <Border ss:Position="Bottom" ss:LineStyle="Continuous" ss:Weight="1"/>
   </Borders>
   <Font ss:FontName="Calibri" x:Family="Swiss" ss:Size="12" ss:Color="#000000"/>
   <Interior ss:Color="#FFFFFF" ss:Pattern="Solid"/>
   <NumberFormat ss:Format="#,##0"/>
  </Style>
  <Style ss:ID="s88">
   <Font ss:FontName="Calibri" x:CharSet="1" x:Family="Swiss" ss:Size="11" ss:Color="#000000" ss:Bold="1"/>
   <Interior/>
  </Style>
  <Style ss:ID="s89">
   <Borders>
    <Border ss:Position="Bottom" ss:LineStyle="Continuous" ss:Weight="1"/>
    <Border ss:Position="Left" ss:LineStyle="Continuous" ss:Weight="1"/>
    <Border ss:Position="Top" ss:LineStyle="Continuous" ss:Weight="1"/>
   </Borders>
   <Font ss:FontName="Calibri" x:CharSet="1" x:Family="Swiss" ss:Size="11" ss:Color="#000000" ss:Bold="1"/>
  </Style>
  <Style ss:ID="s90">
   <Borders>
    <Border ss:Position="Left" ss:LineStyle="Continuous" ss:Weight="1"/>
   </Borders>
   <Font ss:FontName="Calibri" x:CharSet="1" x:Family="Swiss" ss:Size="11" ss:Color="#000000" ss:Bold="1"/>
   <Interior/>
  </Style>
  <Style ss:ID="s98">
   <Alignment ss:Horizontal="Center" ss:Vertical="Bottom"/>
   <Borders>
    <Border ss:Position="Bottom" ss:LineStyle="Continuous" ss:Weight="1"/>
   </Borders>
   <Font ss:FontName="Calibri" x:CharSet="1" x:Family="Swiss" ss:Size="11" ss:Color="#000000" ss:Bold="1"/>
  </Style>
 </Styles>
 <Worksheet ss:Name="Supplementary Table S1">
  <Table ss:ExpandedColumnCount="23" ss:ExpandedRowCount="3362" x:FullColumns="1" x:FullRows="1" ss:DefaultColumnWidth="53" ss:DefaultRowHeight="14">
   <Column ss:StyleID="s73" ss:AutoFitWidth="0"/>
   <Column ss:Width="147"/>
   <Column ss:Index="4" ss:Width="77"/>
   <Column ss:Index="6" ss:Width="50"/>
   <Column ss:Width="72"/>
   <Row>
    <Cell ss:StyleID="s88"><Data ss:Type="String"><B xmlns="http://www.w3.org/TR/REC-html40"><Font html:Color="#000000">Supplementary Table S1. DEGs between Oncopig STS cell lines and controls</Font></B></Data></Cell>
   </Row>
   <Row>
    <Cell ss:StyleID="s70"><Data ss:Type="String">gene</Data></Cell>
    <Cell ss:StyleID="s62"><Data ss:Type="String">locus</Data></Cell>
    <Cell ss:StyleID="s62"><Data ss:Type="String">Control</Data></Cell>
    <Cell ss:StyleID="s62"><Data ss:Type="String">STS Cell Lines</Data></Cell>
    <Cell ss:StyleID="s62"><Data ss:Type="String">log2 fold change</Data></Cell>
    <Cell ss:StyleID="s62"><Data ss:Type="String">p value</Data></Cell>
    <Cell ss:StyleID="s62"><Data ss:Type="String">q value</Data></Cell>
    <Cell ss:Index="10" ss:StyleID="s65"/>
    <Cell ss:StyleID="s65"/>
    <Cell ss:StyleID="s65"/>
    <Cell ss:StyleID="s65"/>
    <Cell ss:StyleID="s66"/>
    <Cell ss:StyleID="s66"/>
    <Cell ss:StyleID="s66"/>
    <Cell ss:StyleID="s65"/>
    <Cell ss:StyleID="s67"/>
    <Cell ss:StyleID="s67"/>
    <Cell ss:StyleID="s65"/>
    <Cell ss:StyleID="s65"/>
    <Cell ss:StyleID="s65"/>
    <Cell ss:StyleID="s65"/>
   </Row>
   <Row>
    <Cell ss:StyleID="s71"><Data ss:Type="String">ACTA1</Data></Cell>
    <Cell ss:StyleID="s63"><Data ss:Type="String">14:65236450-65239189</Data></Cell>
    <Cell ss:StyleID="s63"><Data ss:Type="Number">0.93178399999999995</Data></Cell>
    <Cell ss:StyleID="s63"><Data ss:Type="Number">0</Data></Cell>
    <Cell ss:StyleID="s63"><Data ss:Type="String">neg inf</Data></Cell>
    <Cell ss:StyleID="s64"><Data ss:Type="Number">5.0000000000000002E-5</Data></Cell>
    <Cell ss:StyleID="s63"><Data ss:Type="Number">5.2906999999999997E-4</Data></Cell>
    <Cell ss:Index="10" ss:StyleID="s65"/>
    <Cell ss:StyleID="s65"/>
    <Cell ss:StyleID="s65"/>
    <Cell ss:StyleID="s65"/>
    <Cell ss:StyleID="s65"/>
    <Cell ss:StyleID="s65"/>
    <Cell ss:StyleID="s65"/>
    <Cell ss:StyleID="s65"/>
    <Cell ss:StyleID="s65"/>
    <Cell ss:StyleID="s65"/>
    <Cell ss:StyleID="s65"/>
    <Cell ss:StyleID="s65"/>
    <Cell ss:StyleID="s65"/>
    <Cell ss:StyleID="s65"/>
   </Row>
   <Row>
    <Cell ss:StyleID="s71"><Data ss:Type="String">ADCYAP1</Data></Cell>
    <Cell ss:StyleID="s63"><Data ss:Type="String">6:98531454-98539150</Data></Cell>
    <Cell ss:StyleID="s63"><Data ss:Type="Number">0</Data></Cell>
    <Cell ss:StyleID="s63"><Data ss:Type="Number">2.1852800000000001</Data></Cell>
    <Cell ss:StyleID="s63"><Data ss:Type="String">inf</Data></Cell>
    <Cell ss:StyleID="s64"><Data ss:Type="Number">5.0000000000000002E-5</Data></Cell>
    <Cell ss:StyleID="s63"><Data ss:Type="Number">5.2906999999999997E-4</Data></Cell>
    <Cell ss:Index="10" ss:StyleID="s68"/>
    <Cell ss:StyleID="s68"/>
    <Cell ss:StyleID="s68"/>
    <Cell ss:StyleID="s68"/>
    <Cell ss:StyleID="s69"/>
    <Cell ss:StyleID="s68"/>
    <Cell ss:StyleID="s69"/>
    <Cell ss:StyleID="s68"/>
    <Cell ss:StyleID="s69"/>
    <Cell ss:StyleID="s68"/>
    <Cell ss:StyleID="s68"/>
    <Cell ss:StyleID="s68"/>
    <Cell ss:StyleID="s68"/>
    <Cell ss:StyleID="s68"/>
   </Row>
   <Row>
    <Cell ss:StyleID="s71"><Data ss:Type="String">APOBEC1</Data></Cell>
    <Cell ss:StyleID="s63"><Data ss:Type="String">5:65642440-65650313</Data></Cell>
    <Cell ss:StyleID="s63"><Data ss:Type="Number">0.59206700000000001</Data></Cell>
    <Cell ss:StyleID="s63"><Data ss:Type="Number">0</Data></Cell>
    <Cell ss:StyleID="s63"><Data ss:Type="String">neg inf</Data></Cell>
    <Cell ss:StyleID="s63"><Data ss:Type="Number">1.6000000000000001E-3</Data></Cell>
    <Cell ss:StyleID="s63"><Data ss:Type="Number">1.0626399999999999E-2</Data></Cell>
    <Cell ss:Index="10" ss:StyleID="s68"/>
    <Cell ss:StyleID="s68"/>
    <Cell ss:StyleID="s68"/>
    <Cell ss:StyleID="s68"/>
    <Cell ss:StyleID="s69"/>
    <Cell ss:StyleID="s68"/>
    <Cell ss:StyleID="s69"/>
    <Cell ss:StyleID="s68"/>
    <Cell ss:StyleID="s69"/>
    <Cell ss:StyleID="s68"/>
    <Cell ss:StyleID="s68"/>
    <Cell ss:StyleID="s68"/>
    <Cell ss:StyleID="s68"/>
    <Cell ss:StyleID="s68"/>
   </Row>
   <Row>
    <Cell ss:StyleID="s71"><Data ss:Type="String">C7H6orf15</Data></Cell>
    <Cell ss:StyleID="s63"><Data ss:Type="String">7:27316801-27317942</Data></Cell>
    <Cell ss:StyleID="s63"><Data ss:Type="Number">0.86882800000000004</Data></Cell>
    <Cell ss:StyleID="s63"><Data ss:Type="Number">0</Data></Cell>
    <Cell ss:StyleID="s63"><Data ss:Type="String">neg inf</Data></Cell>
    <Cell ss:StyleID="s64"><Data ss:Type="Number">5.0000000000000002E-5</Data></Cell>
    <Cell ss:StyleID="s63"><Data ss:Type="Number">5.2906999999999997E-4</Data></Cell>
    <Cell ss:Index="10" ss:StyleID="s68"/>
    <Cell ss:StyleID="s68"/>
    <Cell ss:StyleID="s68"/>
    <Cell ss:StyleID="s68"/>
    <Cell ss:StyleID="s69"/>
    <Cell ss:StyleID="s68"/>
    <Cell ss:StyleID="s69"/>
    <Cell ss:StyleID="s68"/>
    <Cell ss:StyleID="s69"/>
    <Cell ss:StyleID="s68"/>
    <Cell ss:StyleID="s68"/>
    <Cell ss:StyleID="s68"/>
    <Cell ss:StyleID="s68"/>
    <Cell ss:StyleID="s68"/>
   </Row>
   <Row>
    <Cell ss:StyleID="s71"><Data ss:Type="String">CALCA</Data></Cell>
    <Cell ss:StyleID="s63"><Data ss:Type="String">2:47248411-47253878</Data></Cell>
    <Cell ss:StyleID="s63"><Data ss:Type="Number">0</Data></Cell>
    <Cell ss:StyleID="s63"><Data ss:Type="Number">6.21767</Data></Cell>
    <Cell ss:StyleID="s63"><Data ss:Type="String">inf</Data></Cell>
    <Cell ss:StyleID="s64"><Data ss:Type="Number">5.0000000000000002E-5</Data></Cell>
    <Cell ss:StyleID="s63"><Data ss:Type="Number">5.2906999999999997E-4</Data></Cell>
    <Cell ss:Index="10" ss:StyleID="s68"/>
    <Cell ss:StyleID="s68"/>
    <Cell ss:StyleID="s68"/>
    <Cell ss:StyleID="s68"/>
    <Cell ss:StyleID="s69"/>
    <Cell ss:StyleID="s68"/>
    <Cell ss:StyleID="s69"/>
    <Cell ss:StyleID="s68"/>
    <Cell ss:StyleID="s69"/>
    <Cell ss:StyleID="s68"/>
    <Cell ss:StyleID="s68"/>
    <Cell ss:StyleID="s68"/>
    <Cell ss:StyleID="s68"/>
    <Cell ss:StyleID="s68"/>
   </Row>
   <Row>
    <Cell ss:StyleID="s71"><Data ss:Type="String">CALN1</Data></Cell>
    <Cell ss:StyleID="s63"><Data ss:Type="String">3:15768238-16190523</Data></Cell>
    <Cell ss:StyleID="s63"><Data ss:Type="Number">3.1356000000000002</Data></Cell>
    <Cell ss:StyleID="s63"><Data ss:Type="Number">0</Data></Cell>
    <Cell ss:StyleID="s63"><Data ss:Type="String">neg inf</Data></Cell>
    <Cell ss:StyleID="s64"><Data ss:Type="Number">5.0000000000000002E-5</Data></Cell>
    <Cell ss:StyleID="s63"><Data ss:Type="Number">5.2906999999999997E-4</Data></Cell>
    <Cell ss:Index="10" ss:StyleID="s67"/>
    <Cell ss:StyleID="s67"/>
    <Cell ss:StyleID="s67"/>
    <Cell ss:StyleID="s67"/>
    <Cell ss:StyleID="s67"/>
    <Cell ss:StyleID="s67"/>
    <Cell ss:StyleID="s67"/>
    <Cell ss:StyleID="s67"/>
    <Cell ss:StyleID="s67"/>
    <Cell ss:StyleID="s67"/>
    <Cell ss:StyleID="s67"/>
    <Cell ss:StyleID="s67"/>
    <Cell ss:StyleID="s67"/>
    <Cell ss:StyleID="s67"/>
   </Row>
   <Row>
    <Cell ss:StyleID="s71"><Data ss:Type="String">CCL1</Data></Cell>
    <Cell ss:StyleID="s63"><Data ss:Type="String">12:42467617-42471014</Data></Cell>
    <Cell ss:StyleID="s63"><Data ss:Type="Number">0</Data></Cell>
    <Cell ss:StyleID="s63"><Data ss:Type="Number">0.61818899999999999</Data></Cell>
    <Cell ss:StyleID="s63"><Data ss:Type="String">inf</Data></Cell>
    <Cell ss:StyleID="s63"><Data ss:Type="Number">4.0000000000000002E-4</Data></Cell>
    <Cell ss:StyleID="s63"><Data ss:Type="Number">3.3546800000000001E-3</Data></Cell>
    <Cell ss:Index="10" ss:StyleID="s67"/>
    <Cell ss:StyleID="s67"/>
    <Cell ss:StyleID="s67"/>
    <Cell ss:StyleID="s67"/>
    <Cell ss:StyleID="s67"/>
    <Cell ss:StyleID="s67"/>
    <Cell ss:StyleID="s67"/>
    <Cell ss:StyleID="s67"/>
    <Cell ss:StyleID="s67"/>
    <Cell ss:StyleID="s67"/>
    <Cell ss:StyleID="s67"/>
    <Cell ss:StyleID="s67"/>
    <Cell ss:StyleID="s67"/>
    <Cell ss:StyleID="s67"/>
   </Row>
   <Row>
    <Cell ss:StyleID="s71"><Data ss:Type="String">CCL3L1</Data></Cell>
    <Cell ss:StyleID="s63"><Data ss:Type="String">12:41061350-41063253</Data></Cell>
    <Cell ss:StyleID="s63"><Data ss:Type="Number">0</Data></Cell>
    <Cell ss:StyleID="s63"><Data ss:Type="Number">1.4626399999999999</Data></Cell>
    <Cell ss:StyleID="s63"><Data ss:Type="String">inf</Data></Cell>
    <Cell ss:StyleID="s64"><Data ss:Type="Number">5.0000000000000002E-5</Data></Cell>
    <Cell ss:StyleID="s63"><Data ss:Type="Number">5.2906999999999997E-4</Data></Cell>
    <Cell ss:Index="10" ss:StyleID="s67"/>
    <Cell ss:StyleID="s67"/>
    <Cell ss:StyleID="s67"/>
    <Cell ss:StyleID="s67"/>
    <Cell ss:StyleID="s67"/>
    <Cell ss:StyleID="s67"/>
    <Cell ss:StyleID="s67"/>
    <Cell ss:StyleID="s67"/>
    <Cell ss:StyleID="s67"/>
    <Cell ss:StyleID="s67"/>
    <Cell ss:StyleID="s67"/>
    <Cell ss:StyleID="s67"/>
    <Cell ss:StyleID="s67"/>
    <Cell ss:StyleID="s67"/>
   </Row>
   <Row>
    <Cell ss:StyleID="s71"><Data ss:Type="String">CRISPLD1</Data></Cell>
    <Cell ss:StyleID="s63"><Data ss:Type="String">4:66612209-66662220</Data></Cell>
    <Cell ss:StyleID="s63"><Data ss:Type="Number">0.54584699999999997</Data></Cell>
    <Cell ss:StyleID="s63"><Data ss:Type="Number">0</Data></Cell>
    <Cell ss:StyleID="s63"><Data ss:Type="String">neg inf</Data></Cell>
    <Cell ss:StyleID="s64"><Data ss:Type="Number">5.0000000000000002E-5</Data></Cell>
    <Cell ss:StyleID="s63"><Data ss:Type="Number">5.2906999999999997E-4</Data></Cell>
    <Cell ss:Index="10" ss:StyleID="s67"/>
    <Cell ss:StyleID="s67"/>
    <Cell ss:StyleID="s67"/>
    <Cell ss:StyleID="s67"/>
    <Cell ss:StyleID="s67"/>
    <Cell ss:StyleID="s67"/>
    <Cell ss:StyleID="s67"/>
    <Cell ss:StyleID="s67"/>
    <Cell ss:StyleID="s67"/>
    <Cell ss:StyleID="s67"/>
    <Cell ss:StyleID="s67"/>
    <Cell ss:StyleID="s67"/>
    <Cell ss:StyleID="s67"/>
    <Cell ss:StyleID="s67"/>
   </Row>
   <Row>
    <Cell ss:StyleID="s71"><Data ss:Type="String">CYTL1</Data></Cell>
    <Cell ss:StyleID="s63"><Data ss:Type="String">8:5266954-5271579</Data></Cell>
    <Cell ss:StyleID="s63"><Data ss:Type="Number">0</Data></Cell>
    <Cell ss:StyleID="s63"><Data ss:Type="Number">4.5454800000000004</Data></Cell>
    <Cell ss:StyleID="s63"><Data ss:Type="String">inf</Data></Cell>
    <Cell ss:StyleID="s64"><Data ss:Type="Number">5.0000000000000002E-5</Data></Cell>
    <Cell ss:StyleID="s63"><Data ss:Type="Number">5.2906999999999997E-4</Data></Cell>
   </Row>
   <Row>
    <Cell ss:StyleID="s71"><Data ss:Type="String">DBC1</Data></Cell>
    <Cell ss:StyleID="s63"><Data ss:Type="String">1:291412514-291465448</Data></Cell>
    <Cell ss:StyleID="s63"><Data ss:Type="Number">0</Data></Cell>
    <Cell ss:StyleID="s63"><Data ss:Type="Number">3.3835299999999999</Data></Cell>
    <Cell ss:StyleID="s63"><Data ss:Type="String">inf</Data></Cell>
    <Cell ss:StyleID="s64"><Data ss:Type="Number">5.0000000000000002E-5</Data></Cell>
    <Cell ss:StyleID="s63"><Data ss:Type="Number">5.2906999999999997E-4</Data></Cell>
   </Row>
   <Row>
    <Cell ss:StyleID="s71"><Data ss:Type="String">ENPEP</Data></Cell>
    <Cell ss:StyleID="s63"><Data ss:Type="String">8:119953618-120061196</Data></Cell>
    <Cell ss:StyleID="s63"><Data ss:Type="Number">0</Data></Cell>
    <Cell ss:StyleID="s63"><Data ss:Type="Number">1.41943</Data></Cell>
    <Cell ss:StyleID="s63"><Data ss:Type="String">inf</Data></Cell>
    <Cell ss:StyleID="s64"><Data ss:Type="Number">5.0000000000000002E-5</Data></Cell>
    <Cell ss:StyleID="s63"><Data ss:Type="Number">5.2906999999999997E-4</Data></Cell>
   </Row>
   <Row>
    <Cell ss:StyleID="s71"><Data ss:Type="String">ENSSSCG00000004572</Data></Cell>
    <Cell ss:StyleID="s63"><Data ss:Type="String">1:121158130-121253146</Data></Cell>
    <Cell ss:StyleID="s63"><Data ss:Type="Number">0</Data></Cell>
    <Cell ss:StyleID="s63"><Data ss:Type="Number">0.43443599999999999</Data></Cell>
    <Cell ss:StyleID="s63"><Data ss:Type="String">inf</Data></Cell>
    <Cell ss:StyleID="s64"><Data ss:Type="Number">5.0000000000000002E-5</Data></Cell>
    <Cell ss:StyleID="s63"><Data ss:Type="Number">5.2906999999999997E-4</Data></Cell>
   </Row>
   <Row>
    <Cell ss:StyleID="s71"><Data ss:Type="String">ENSSSCG00000007406</Data></Cell>
    <Cell ss:StyleID="s63"><Data ss:Type="String">17:53489225-53490381</Data></Cell>
    <Cell ss:StyleID="s63"><Data ss:Type="Number">1.0270999999999999</Data></Cell>
    <Cell ss:StyleID="s63"><Data ss:Type="Number">0</Data></Cell>
    <Cell ss:StyleID="s63"><Data ss:Type="String">neg inf</Data></Cell>
    <Cell ss:StyleID="s63"><Data ss:Type="Number">6.9999999999999999E-4</Data></Cell>
    <Cell ss:StyleID="s63"><Data ss:Type="Number">5.36149E-3</Data></Cell>
   </Row>
   <Row>
    <Cell ss:StyleID="s71"><Data ss:Type="String">ENSSSCG00000009197</Data></Cell>
    <Cell ss:StyleID="s63"><Data ss:Type="String">8:135155521-135160822</Data></Cell>
    <Cell ss:StyleID="s63"><Data ss:Type="Number">0</Data></Cell>
    <Cell ss:StyleID="s63"><Data ss:Type="Number">0.98062199999999999</Data></Cell>
    <Cell ss:StyleID="s63"><Data ss:Type="String">inf</Data></Cell>
    <Cell ss:StyleID="s64"><Data ss:Type="Number">5.0000000000000002E-5</Data></Cell>
    <Cell ss:StyleID="s63"><Data ss:Type="Number">5.2906999999999997E-4</Data></Cell>
   </Row>
   <Row>
    <Cell ss:StyleID="s71"><Data ss:Type="String">ENSSSCG00000010805</Data></Cell>
    <Cell ss:StyleID="s63"><Data ss:Type="String">10:2258880-2274919</Data></Cell>
    <Cell ss:StyleID="s63"><Data ss:Type="Number">0.45897399999999999</Data></Cell>
    <Cell ss:StyleID="s63"><Data ss:Type="Number">0</Data></Cell>
    <Cell ss:StyleID="s63"><Data ss:Type="String">neg inf</Data></Cell>
    <Cell ss:StyleID="s64"><Data ss:Type="Number">5.0000000000000002E-5</Data></Cell>
    <Cell ss:StyleID="s63"><Data ss:Type="Number">5.2906999999999997E-4</Data></Cell>
   </Row>
   <Row>
    <Cell ss:StyleID="s71"><Data ss:Type="String">ENSSSCG00000011701</Data></Cell>
    <Cell ss:StyleID="s63"><Data ss:Type="String">13:97521498-97558338</Data></Cell>
    <Cell ss:StyleID="s63"><Data ss:Type="Number">0</Data></Cell>
    <Cell ss:StyleID="s63"><Data ss:Type="Number">0.82790600000000003</Data></Cell>
    <Cell ss:StyleID="s63"><Data ss:Type="String">inf</Data></Cell>
    <Cell ss:StyleID="s64"><Data ss:Type="Number">5.0000000000000002E-5</Data></Cell>
    <Cell ss:StyleID="s63"><Data ss:Type="Number">5.2906999999999997E-4</Data></Cell>
   </Row>
   <Row>
    <Cell ss:StyleID="s71"><Data ss:Type="String">ENSSSCG00000013149</Data></Cell>
    <Cell ss:StyleID="s63"><Data ss:Type="String">2:11970524-12070840</Data></Cell>
    <Cell ss:StyleID="s63"><Data ss:Type="Number">0</Data></Cell>
    <Cell ss:StyleID="s63"><Data ss:Type="Number">2.7075499999999999</Data></Cell>
    <Cell ss:StyleID="s63"><Data ss:Type="String">inf</Data></Cell>
    <Cell ss:StyleID="s63"><Data ss:Type="Number">1.4499999999999999E-3</Data></Cell>
    <Cell ss:StyleID="s63"><Data ss:Type="Number">9.8087899999999995E-3</Data></Cell>
   </Row>
   <Row>
    <Cell ss:StyleID="s71"><Data ss:Type="String">ENSSSCG00000015356</Data></Cell>
    <Cell ss:StyleID="s63"><Data ss:Type="String">9:93083880-93427769</Data></Cell>
    <Cell ss:StyleID="s63"><Data ss:Type="Number">0</Data></Cell>
    <Cell ss:StyleID="s63"><Data ss:Type="Number">0.914323</Data></Cell>
    <Cell ss:StyleID="s63"><Data ss:Type="String">inf</Data></Cell>
    <Cell ss:StyleID="s63"><Data ss:Type="Number">4.1999999999999997E-3</Data></Cell>
    <Cell ss:StyleID="s63"><Data ss:Type="Number">2.3186499999999999E-2</Data></Cell>
   </Row>
   <Row>
    <Cell ss:StyleID="s71"><Data ss:Type="String">ENSSSCG00000015458</Data></Cell>
    <Cell ss:StyleID="s63"><Data ss:Type="String">9:120988215-122254148</Data></Cell>
    <Cell ss:StyleID="s63"><Data ss:Type="Number">0</Data></Cell>
    <Cell ss:StyleID="s63"><Data ss:Type="Number">9.0710800000000003</Data></Cell>
    <Cell ss:StyleID="s63"><Data ss:Type="String">inf</Data></Cell>
    <Cell ss:StyleID="s64"><Data ss:Type="Number">5.0000000000000002E-5</Data></Cell>
    <Cell ss:StyleID="s63"><Data ss:Type="Number">5.2906999999999997E-4</Data></Cell>
   </Row>
   <Row>
    <Cell ss:StyleID="s71"><Data ss:Type="String">ENSSSCG00000015747</Data></Cell>
    <Cell ss:StyleID="s63"><Data ss:Type="String">15:38071421-38120959</Data></Cell>
    <Cell ss:StyleID="s63"><Data ss:Type="Number">0</Data></Cell>
    <Cell ss:StyleID="s63"><Data ss:Type="Number">0.44727</Data></Cell>
    <Cell ss:StyleID="s63"><Data ss:Type="String">inf</Data></Cell>
    <Cell ss:StyleID="s64"><Data ss:Type="Number">5.0000000000000002E-5</Data></Cell>
    <Cell ss:StyleID="s63"><Data ss:Type="Number">5.2906999999999997E-4</Data></Cell>
   </Row>
   <Row>
    <Cell ss:StyleID="s71"><Data ss:Type="String">ENSSSCG00000017988</Data></Cell>
    <Cell ss:StyleID="s63"><Data ss:Type="String">12:56619322-56633751</Data></Cell>
    <Cell ss:StyleID="s63"><Data ss:Type="Number">0.82852000000000003</Data></Cell>
    <Cell ss:StyleID="s63"><Data ss:Type="Number">0</Data></Cell>
    <Cell ss:StyleID="s63"><Data ss:Type="String">neg inf</Data></Cell>
    <Cell ss:StyleID="s64"><Data ss:Type="Number">5.0000000000000002E-5</Data></Cell>
    <Cell ss:StyleID="s63"><Data ss:Type="Number">5.2906999999999997E-4</Data></Cell>
   </Row>
   <Row>
    <Cell ss:StyleID="s71"><Data ss:Type="String">ENSSSCG00000020664</Data></Cell>
    <Cell ss:StyleID="s63"><Data ss:Type="String">1:135926617-135927935</Data></Cell>
    <Cell ss:StyleID="s63"><Data ss:Type="Number">4.7693700000000003</Data></Cell>
    <Cell ss:StyleID="s63"><Data ss:Type="Number">0</Data></Cell>
    <Cell ss:StyleID="s63"><Data ss:Type="String">neg inf</Data></Cell>
    <Cell ss:StyleID="s64"><Data ss:Type="Number">5.0000000000000002E-5</Data></Cell>
    <Cell ss:StyleID="s63"><Data ss:Type="Number">5.2906999999999997E-4</Data></Cell>
   </Row>
   <Row>
    <Cell ss:StyleID="s71"><Data ss:Type="String">ENSSSCG00000020750</Data></Cell>
    <Cell ss:StyleID="s63"><Data ss:Type="String">3:59636076-59650719</Data></Cell>
    <Cell ss:StyleID="s63"><Data ss:Type="Number">0</Data></Cell>
    <Cell ss:StyleID="s63"><Data ss:Type="Number">1.04834</Data></Cell>
    <Cell ss:StyleID="s63"><Data ss:Type="String">inf</Data></Cell>
    <Cell ss:StyleID="s63"><Data ss:Type="Number">9.1000000000000004E-3</Data></Cell>
    <Cell ss:StyleID="s63"><Data ss:Type="Number">4.27067E-2</Data></Cell>
   </Row>
   <Row>
    <Cell ss:StyleID="s71"><Data ss:Type="String">ENSSSCG00000020902,ENSSSCG00000026656</Data></Cell>
    <Cell ss:StyleID="s63"><Data ss:Type="String">GL893949.2:83564-104621</Data></Cell>
    <Cell ss:StyleID="s63"><Data ss:Type="Number">2.6118999999999999</Data></Cell>
    <Cell ss:StyleID="s63"><Data ss:Type="Number">0</Data></Cell>
    <Cell ss:StyleID="s63"><Data ss:Type="String">neg inf</Data></Cell>
    <Cell ss:StyleID="s64"><Data ss:Type="Number">5.0000000000000002E-5</Data></Cell>
    <Cell ss:StyleID="s63"><Data ss:Type="Number">5.2906999999999997E-4</Data></Cell>
   </Row>
   <Row>
    <Cell ss:StyleID="s71"><Data ss:Type="String">ENSSSCG00000021201</Data></Cell>
    <Cell ss:StyleID="s63"><Data ss:Type="String">7:1843759-1845859</Data></Cell>
    <Cell ss:StyleID="s63"><Data ss:Type="Number">1.0165299999999999</Data></Cell>
    <Cell ss:StyleID="s63"><Data ss:Type="Number">0</Data></Cell>
    <Cell ss:StyleID="s63"><Data ss:Type="String">neg inf</Data></Cell>
    <Cell ss:StyleID="s64"><Data ss:Type="Number">5.0000000000000002E-5</Data></Cell>
    <Cell ss:StyleID="s63"><Data ss:Type="Number">5.2906999999999997E-4</Data></Cell>
   </Row>
   <Row>
    <Cell ss:StyleID="s71"><Data ss:Type="String">ENSSSCG00000021671</Data></Cell>
    <Cell ss:StyleID="s63"><Data ss:Type="String">1:160095588-160458854</Data></Cell>
    <Cell ss:StyleID="s63"><Data ss:Type="Number">0.85347499999999998</Data></Cell>
    <Cell ss:StyleID="s63"><Data ss:Type="Number">0</Data></Cell>
    <Cell ss:StyleID="s63"><Data ss:Type="String">neg inf</Data></Cell>
    <Cell ss:StyleID="s63"><Data ss:Type="Number">7.6E-3</Data></Cell>
    <Cell ss:StyleID="s63"><Data ss:Type="Number">3.7108700000000001E-2</Data></Cell>
   </Row>
   <Row>
    <Cell ss:StyleID="s71"><Data ss:Type="String">ENSSSCG00000022639</Data></Cell>
    <Cell ss:StyleID="s63"><Data ss:Type="String">GL893949.2:75402-83260</Data></Cell>
    <Cell ss:StyleID="s63"><Data ss:Type="Number">8.4916900000000002</Data></Cell>
    <Cell ss:StyleID="s63"><Data ss:Type="Number">0</Data></Cell>
    <Cell ss:StyleID="s63"><Data ss:Type="String">neg inf</Data></Cell>
    <Cell ss:StyleID="s64"><Data ss:Type="Number">5.0000000000000002E-5</Data></Cell>
    <Cell ss:StyleID="s63"><Data ss:Type="Number">5.2906999999999997E-4</Data></Cell>
   </Row>
   <Row>
    <Cell ss:StyleID="s71"><Data ss:Type="String">ENSSSCG00000023000</Data></Cell>
    <Cell ss:StyleID="s63"><Data ss:Type="String">11:77139464-77230032</Data></Cell>
    <Cell ss:StyleID="s63"><Data ss:Type="Number">6.4159899999999999</Data></Cell>
    <Cell ss:StyleID="s63"><Data ss:Type="Number">0</Data></Cell>
    <Cell ss:StyleID="s63"><Data ss:Type="String">neg inf</Data></Cell>
    <Cell ss:StyleID="s64"><Data ss:Type="Number">5.0000000000000002E-5</Data></Cell>
    <Cell ss:StyleID="s63"><Data ss:Type="Number">5.2906999999999997E-4</Data></Cell>
   </Row>
   <Row>
    <Cell ss:StyleID="s71"><Data ss:Type="String">ENSSSCG00000023138</Data></Cell>
    <Cell ss:StyleID="s63"><Data ss:Type="String">GL896190.1:974-4322</Data></Cell>
    <Cell ss:StyleID="s63"><Data ss:Type="Number">0</Data></Cell>
    <Cell ss:StyleID="s63"><Data ss:Type="Number">3.8528899999999999</Data></Cell>
    <Cell ss:StyleID="s63"><Data ss:Type="String">inf</Data></Cell>
    <Cell ss:StyleID="s64"><Data ss:Type="Number">5.0000000000000002E-5</Data></Cell>
    <Cell ss:StyleID="s63"><Data ss:Type="Number">5.2906999999999997E-4</Data></Cell>
   </Row>
   <Row>
    <Cell ss:StyleID="s71"><Data ss:Type="String">ENSSSCG00000023621</Data></Cell>
    <Cell ss:StyleID="s63"><Data ss:Type="String">8:135417162-135568985</Data></Cell>
    <Cell ss:StyleID="s63"><Data ss:Type="Number">0</Data></Cell>
    <Cell ss:StyleID="s63"><Data ss:Type="Number">1.32752</Data></Cell>
    <Cell ss:StyleID="s63"><Data ss:Type="String">inf</Data></Cell>
    <Cell ss:StyleID="s63"><Data ss:Type="Number">4.0499999999999998E-3</Data></Cell>
    <Cell ss:StyleID="s63"><Data ss:Type="Number">2.2509899999999999E-2</Data></Cell>
   </Row>
   <Row>
    <Cell ss:StyleID="s71"><Data ss:Type="String">ENSSSCG00000024050</Data></Cell>
    <Cell ss:StyleID="s63"><Data ss:Type="String">GL893597.1:6926-15515</Data></Cell>
    <Cell ss:StyleID="s63"><Data ss:Type="Number">3.28051</Data></Cell>
    <Cell ss:StyleID="s63"><Data ss:Type="Number">0</Data></Cell>
    <Cell ss:StyleID="s63"><Data ss:Type="String">neg inf</Data></Cell>
    <Cell ss:StyleID="s64"><Data ss:Type="Number">5.0000000000000002E-5</Data></Cell>
    <Cell ss:StyleID="s63"><Data ss:Type="Number">5.2906999999999997E-4</Data></Cell>
   </Row>
   <Row>
    <Cell ss:StyleID="s71"><Data ss:Type="String">ENSSSCG00000024559</Data></Cell>
    <Cell ss:StyleID="s63"><Data ss:Type="String">13:195510057-195514776</Data></Cell>
    <Cell ss:StyleID="s63"><Data ss:Type="Number">0</Data></Cell>
    <Cell ss:StyleID="s63"><Data ss:Type="Number">1.26806</Data></Cell>
    <Cell ss:StyleID="s63"><Data ss:Type="String">inf</Data></Cell>
    <Cell ss:StyleID="s63"><Data ss:Type="Number">1.3500000000000001E-3</Data></Cell>
    <Cell ss:StyleID="s63"><Data ss:Type="Number">9.2466800000000002E-3</Data></Cell>
   </Row>
   <Row>
    <Cell ss:StyleID="s71"><Data ss:Type="String">ENSSSCG00000025382</Data></Cell>
    <Cell ss:StyleID="s63"><Data ss:Type="String">GL893949.2:236480-285872</Data></Cell>
    <Cell ss:StyleID="s63"><Data ss:Type="Number">5.18126</Data></Cell>
    <Cell ss:StyleID="s63"><Data ss:Type="Number">0</Data></Cell>
    <Cell ss:StyleID="s63"><Data ss:Type="String">neg inf</Data></Cell>
    <Cell ss:StyleID="s64"><Data ss:Type="Number">5.0000000000000002E-5</Data></Cell>
    <Cell ss:StyleID="s63"><Data ss:Type="Number">5.2906999999999997E-4</Data></Cell>
   </Row>
   <Row>
    <Cell ss:StyleID="s71"><Data ss:Type="String">ENSSSCG00000025828</Data></Cell>
    <Cell ss:StyleID="s63"><Data ss:Type="String">GL894411.2:27755-115464</Data></Cell>
    <Cell ss:StyleID="s63"><Data ss:Type="Number">0</Data></Cell>
    <Cell ss:StyleID="s63"><Data ss:Type="Number">1.5846899999999999</Data></Cell>
    <Cell ss:StyleID="s63"><Data ss:Type="String">inf</Data></Cell>
    <Cell ss:StyleID="s64"><Data ss:Type="Number">5.0000000000000002E-5</Data></Cell>
    <Cell ss:StyleID="s63"><Data ss:Type="Number">5.2906999999999997E-4</Data></Cell>
   </Row>
   <Row>
    <Cell ss:StyleID="s71"><Data ss:Type="String">ENSSSCG00000026504</Data></Cell>
    <Cell ss:StyleID="s63"><Data ss:Type="String">15:24556077-24751351</Data></Cell>
    <Cell ss:StyleID="s63"><Data ss:Type="Number">0</Data></Cell>
    <Cell ss:StyleID="s63"><Data ss:Type="Number">12.1073</Data></Cell>
    <Cell ss:StyleID="s63"><Data ss:Type="String">inf</Data></Cell>
    <Cell ss:StyleID="s63"><Data ss:Type="Number">1.8E-3</Data></Cell>
    <Cell ss:StyleID="s63"><Data ss:Type="Number">1.16905E-2</Data></Cell>
   </Row>
   <Row>
    <Cell ss:StyleID="s71"><Data ss:Type="String">ENSSSCG00000026958</Data></Cell>
    <Cell ss:StyleID="s63"><Data ss:Type="String">15:134032791-134033948</Data></Cell>
    <Cell ss:StyleID="s63"><Data ss:Type="Number">0</Data></Cell>
    <Cell ss:StyleID="s63"><Data ss:Type="Number">1.0272600000000001</Data></Cell>
    <Cell ss:StyleID="s63"><Data ss:Type="String">inf</Data></Cell>
    <Cell ss:StyleID="s64"><Data ss:Type="Number">5.0000000000000002E-5</Data></Cell>
    <Cell ss:StyleID="s63"><Data ss:Type="Number">5.2906999999999997E-4</Data></Cell>
   </Row>
   <Row>
    <Cell ss:StyleID="s71"><Data ss:Type="String">FRMPD3</Data></Cell>
    <Cell ss:StyleID="s63"><Data ss:Type="String">X:102400068-102508904</Data></Cell>
    <Cell ss:StyleID="s63"><Data ss:Type="Number">3.7509199999999998</Data></Cell>
    <Cell ss:StyleID="s63"><Data ss:Type="Number">0</Data></Cell>
    <Cell ss:StyleID="s63"><Data ss:Type="String">neg inf</Data></Cell>
    <Cell ss:StyleID="s64"><Data ss:Type="Number">5.0000000000000002E-5</Data></Cell>
    <Cell ss:StyleID="s63"><Data ss:Type="Number">5.2906999999999997E-4</Data></Cell>
   </Row>
   <Row>
    <Cell ss:StyleID="s71"><Data ss:Type="String">GPR15</Data></Cell>
    <Cell ss:StyleID="s63"><Data ss:Type="String">13:170575098-170585633</Data></Cell>
    <Cell ss:StyleID="s63"><Data ss:Type="Number">0</Data></Cell>
    <Cell ss:StyleID="s63"><Data ss:Type="Number">0.64632500000000004</Data></Cell>
    <Cell ss:StyleID="s63"><Data ss:Type="String">inf</Data></Cell>
    <Cell ss:StyleID="s64"><Data ss:Type="Number">5.0000000000000002E-5</Data></Cell>
    <Cell ss:StyleID="s63"><Data ss:Type="Number">5.2906999999999997E-4</Data></Cell>
   </Row>
   <Row>
    <Cell ss:StyleID="s71"><Data ss:Type="String">GPR15</Data></Cell>
    <Cell ss:StyleID="s63"><Data ss:Type="String">13:170575098-170585633</Data></Cell>
    <Cell ss:StyleID="s63"><Data ss:Type="Number">0</Data></Cell>
    <Cell ss:StyleID="s63"><Data ss:Type="Number">0.54742400000000002</Data></Cell>
    <Cell ss:StyleID="s63"><Data ss:Type="String">inf</Data></Cell>
    <Cell ss:StyleID="s64"><Data ss:Type="Number">5.0000000000000002E-5</Data></Cell>
    <Cell ss:StyleID="s63"><Data ss:Type="Number">5.2906999999999997E-4</Data></Cell>
   </Row>
   <Row>
    <Cell ss:StyleID="s71"><Data ss:Type="String">IGF2</Data></Cell>
    <Cell ss:StyleID="s63"><Data ss:Type="String">GL896425.1:0-2416</Data></Cell>
    <Cell ss:StyleID="s63"><Data ss:Type="Number">3.5947900000000002</Data></Cell>
    <Cell ss:StyleID="s63"><Data ss:Type="Number">0</Data></Cell>
    <Cell ss:StyleID="s63"><Data ss:Type="String">neg inf</Data></Cell>
    <Cell ss:StyleID="s63"><Data ss:Type="Number">5.7000000000000002E-3</Data></Cell>
    <Cell ss:StyleID="s63"><Data ss:Type="Number">2.971E-2</Data></Cell>
   </Row>
   <Row>
    <Cell ss:StyleID="s71"><Data ss:Type="String">LCN1</Data></Cell>
    <Cell ss:StyleID="s63"><Data ss:Type="String">GL896144.1:2-1221</Data></Cell>
    <Cell ss:StyleID="s63"><Data ss:Type="Number">0</Data></Cell>
    <Cell ss:StyleID="s63"><Data ss:Type="Number">1.9075800000000001</Data></Cell>
    <Cell ss:StyleID="s63"><Data ss:Type="String">inf</Data></Cell>
    <Cell ss:StyleID="s63"><Data ss:Type="Number">8.4999999999999995E-4</Data></Cell>
    <Cell ss:StyleID="s63"><Data ss:Type="Number">6.2525999999999997E-3</Data></Cell>
   </Row>
   <Row>
    <Cell ss:StyleID="s71"><Data ss:Type="String">LDLRAD4</Data></Cell>
    <Cell ss:StyleID="s63"><Data ss:Type="String">6:89711536-89884134</Data></Cell>
    <Cell ss:StyleID="s63"><Data ss:Type="Number">0.62824999999999998</Data></Cell>
    <Cell ss:StyleID="s63"><Data ss:Type="Number">0</Data></Cell>
    <Cell ss:StyleID="s63"><Data ss:Type="String">neg inf</Data></Cell>
    <Cell ss:StyleID="s64"><Data ss:Type="Number">5.0000000000000002E-5</Data></Cell>
    <Cell ss:StyleID="s63"><Data ss:Type="Number">5.2906999999999997E-4</Data></Cell>
   </Row>
   <Row>
    <Cell ss:StyleID="s71"><Data ss:Type="String">MAGEB16</Data></Cell>
    <Cell ss:StyleID="s63"><Data ss:Type="String">X:35174592-35178183</Data></Cell>
    <Cell ss:StyleID="s63"><Data ss:Type="Number">0</Data></Cell>
    <Cell ss:StyleID="s63"><Data ss:Type="Number">3.4944099999999998</Data></Cell>
    <Cell ss:StyleID="s63"><Data ss:Type="String">inf</Data></Cell>
    <Cell ss:StyleID="s64"><Data ss:Type="Number">5.0000000000000002E-5</Data></Cell>
    <Cell ss:StyleID="s63"><Data ss:Type="Number">5.2906999999999997E-4</Data></Cell>
   </Row>
   <Row>
    <Cell ss:StyleID="s71"><Data ss:Type="String">MSTN</Data></Cell>
    <Cell ss:StyleID="s63"><Data ss:Type="String">15:105732902-105739342</Data></Cell>
    <Cell ss:StyleID="s63"><Data ss:Type="Number">0.72387999999999997</Data></Cell>
    <Cell ss:StyleID="s63"><Data ss:Type="Number">0</Data></Cell>
    <Cell ss:StyleID="s63"><Data ss:Type="String">neg inf</Data></Cell>
    <Cell ss:StyleID="s63"><Data ss:Type="Number">1.4999999999999999E-4</Data></Cell>
    <Cell ss:StyleID="s63"><Data ss:Type="Number">1.4311E-3</Data></Cell>
   </Row>
   <Row>
    <Cell ss:StyleID="s71"><Data ss:Type="String">NMUR2</Data></Cell>
    <Cell ss:StyleID="s63"><Data ss:Type="String">16:76522909-76536481</Data></Cell>
    <Cell ss:StyleID="s63"><Data ss:Type="Number">0</Data></Cell>
    <Cell ss:StyleID="s63"><Data ss:Type="Number">1.52443</Data></Cell>
    <Cell ss:StyleID="s63"><Data ss:Type="String">inf</Data></Cell>
    <Cell ss:StyleID="s64"><Data ss:Type="Number">5.0000000000000002E-5</Data></Cell>
    <Cell ss:StyleID="s63"><Data ss:Type="Number">5.2906999999999997E-4</Data></Cell>
   </Row>
   <Row>
    <Cell ss:StyleID="s71"><Data ss:Type="String">NR5A2</Data></Cell>
    <Cell ss:StyleID="s63"><Data ss:Type="String">10:27281167-27426340</Data></Cell>
    <Cell ss:StyleID="s63"><Data ss:Type="Number">0.42654700000000001</Data></Cell>
    <Cell ss:StyleID="s63"><Data ss:Type="Number">0</Data></Cell>
    <Cell ss:StyleID="s63"><Data ss:Type="String">neg inf</Data></Cell>
    <Cell ss:StyleID="s64"><Data ss:Type="Number">5.0000000000000002E-5</Data></Cell>
    <Cell ss:StyleID="s63"><Data ss:Type="Number">5.2906999999999997E-4</Data></Cell>
   </Row>
   <Row>
    <Cell ss:StyleID="s71"><Data ss:Type="String">ODAM</Data></Cell>
    <Cell ss:StyleID="s63"><Data ss:Type="String">8:148455578-148465869</Data></Cell>
    <Cell ss:StyleID="s63"><Data ss:Type="Number">0</Data></Cell>
    <Cell ss:StyleID="s63"><Data ss:Type="Number">0.94679199999999997</Data></Cell>
    <Cell ss:StyleID="s63"><Data ss:Type="String">inf</Data></Cell>
    <Cell ss:StyleID="s63"><Data ss:Type="Number">4.15E-3</Data></Cell>
    <Cell ss:StyleID="s63"><Data ss:Type="Number">2.2981399999999999E-2</Data></Cell>
   </Row>
   <Row>
    <Cell ss:StyleID="s71"><Data ss:Type="String">OSTN</Data></Cell>
    <Cell ss:StyleID="s63"><Data ss:Type="String">13:137735905-137970613</Data></Cell>
    <Cell ss:StyleID="s63"><Data ss:Type="Number">0</Data></Cell>
    <Cell ss:StyleID="s63"><Data ss:Type="Number">11.3599</Data></Cell>
    <Cell ss:StyleID="s63"><Data ss:Type="String">inf</Data></Cell>
    <Cell ss:StyleID="s64"><Data ss:Type="Number">5.0000000000000002E-5</Data></Cell>
    <Cell ss:StyleID="s63"><Data ss:Type="Number">5.2906999999999997E-4</Data></Cell>
   </Row>
   <Row>
    <Cell ss:StyleID="s71"><Data ss:Type="String">PI16</Data></Cell>
    <Cell ss:StyleID="s63"><Data ss:Type="String">7:37504336-37516650</Data></Cell>
    <Cell ss:StyleID="s63"><Data ss:Type="Number">0.57066899999999998</Data></Cell>
    <Cell ss:StyleID="s63"><Data ss:Type="Number">0</Data></Cell>
    <Cell ss:StyleID="s63"><Data ss:Type="String">neg inf</Data></Cell>
    <Cell ss:StyleID="s64"><Data ss:Type="Number">5.0000000000000002E-5</Data></Cell>
    <Cell ss:StyleID="s63"><Data ss:Type="Number">5.2906999999999997E-4</Data></Cell>
   </Row>
   <Row>
    <Cell ss:StyleID="s71"><Data ss:Type="String">PNOC</Data></Cell>
    <Cell ss:StyleID="s63"><Data ss:Type="String">14:13256954-13288652</Data></Cell>
    <Cell ss:StyleID="s63"><Data ss:Type="Number">10.990600000000001</Data></Cell>
    <Cell ss:StyleID="s63"><Data ss:Type="Number">0</Data></Cell>
    <Cell ss:StyleID="s63"><Data ss:Type="String">neg inf</Data></Cell>
    <Cell ss:StyleID="s64"><Data ss:Type="Number">5.0000000000000002E-5</Data></Cell>
    <Cell ss:StyleID="s63"><Data ss:Type="Number">5.2906999999999997E-4</Data></Cell>
   </Row>
   <Row>
    <Cell ss:StyleID="s71"><Data ss:Type="String">PRIMA1</Data></Cell>
    <Cell ss:StyleID="s63"><Data ss:Type="String">7:121674218-121796718</Data></Cell>
    <Cell ss:StyleID="s63"><Data ss:Type="Number">0.59403600000000001</Data></Cell>
    <Cell ss:StyleID="s63"><Data ss:Type="Number">0</Data></Cell>
    <Cell ss:StyleID="s63"><Data ss:Type="String">neg inf</Data></Cell>
    <Cell ss:StyleID="s63"><Data ss:Type="Number">1.1999999999999999E-3</Data></Cell>
    <Cell ss:StyleID="s63"><Data ss:Type="Number">8.3914799999999998E-3</Data></Cell>
   </Row>
   <Row>
    <Cell ss:StyleID="s71"><Data ss:Type="String">RIPPLY2</Data></Cell>
    <Cell ss:StyleID="s63"><Data ss:Type="String">1:92676750-92681423</Data></Cell>
    <Cell ss:StyleID="s63"><Data ss:Type="Number">0</Data></Cell>
    <Cell ss:StyleID="s63"><Data ss:Type="Number">1.9255899999999999</Data></Cell>
    <Cell ss:StyleID="s63"><Data ss:Type="String">inf</Data></Cell>
    <Cell ss:StyleID="s63"><Data ss:Type="Number">5.8500000000000002E-3</Data></Cell>
    <Cell ss:StyleID="s63"><Data ss:Type="Number">3.0331299999999999E-2</Data></Cell>
   </Row>
   <Row>
    <Cell ss:StyleID="s71"><Data ss:Type="String">SLC27A2</Data></Cell>
    <Cell ss:StyleID="s63"><Data ss:Type="String">1:135172998-135221869</Data></Cell>
    <Cell ss:StyleID="s63"><Data ss:Type="Number">0.87439</Data></Cell>
    <Cell ss:StyleID="s63"><Data ss:Type="Number">0</Data></Cell>
    <Cell ss:StyleID="s63"><Data ss:Type="String">neg inf</Data></Cell>
    <Cell ss:StyleID="s64"><Data ss:Type="Number">5.0000000000000002E-5</Data></Cell>
    <Cell ss:StyleID="s63"><Data ss:Type="Number">5.2906999999999997E-4</Data></Cell>
   </Row>
   <Row>
    <Cell ss:StyleID="s71"><Data ss:Type="String">SNORA70</Data></Cell>
    <Cell ss:StyleID="s63"><Data ss:Type="String">13:104078848-104105763</Data></Cell>
    <Cell ss:StyleID="s63"><Data ss:Type="Number">0.56312099999999998</Data></Cell>
    <Cell ss:StyleID="s63"><Data ss:Type="Number">0</Data></Cell>
    <Cell ss:StyleID="s63"><Data ss:Type="String">neg inf</Data></Cell>
    <Cell ss:StyleID="s63"><Data ss:Type="Number">8.0000000000000004E-4</Data></Cell>
    <Cell ss:StyleID="s63"><Data ss:Type="Number">5.9627600000000001E-3</Data></Cell>
   </Row>
   <Row>
    <Cell ss:StyleID="s71"><Data ss:Type="String">SULT1B1</Data></Cell>
    <Cell ss:StyleID="s63"><Data ss:Type="String">8:71064291-71084462</Data></Cell>
    <Cell ss:StyleID="s63"><Data ss:Type="Number">0</Data></Cell>
    <Cell ss:StyleID="s63"><Data ss:Type="Number">2.84674</Data></Cell>
    <Cell ss:StyleID="s63"><Data ss:Type="String">inf</Data></Cell>
    <Cell ss:StyleID="s64"><Data ss:Type="Number">5.0000000000000002E-5</Data></Cell>
    <Cell ss:StyleID="s63"><Data ss:Type="Number">5.2906999999999997E-4</Data></Cell>
   </Row>
   <Row>
    <Cell ss:StyleID="s71"><Data ss:Type="String">SV2C</Data></Cell>
    <Cell ss:StyleID="s63"><Data ss:Type="String">2:86690055-86705083</Data></Cell>
    <Cell ss:StyleID="s63"><Data ss:Type="Number">0</Data></Cell>
    <Cell ss:StyleID="s63"><Data ss:Type="Number">4.0409800000000002</Data></Cell>
    <Cell ss:StyleID="s63"><Data ss:Type="String">inf</Data></Cell>
    <Cell ss:StyleID="s64"><Data ss:Type="Number">5.0000000000000002E-5</Data></Cell>
    <Cell ss:StyleID="s63"><Data ss:Type="Number">5.2906999999999997E-4</Data></Cell>
   </Row>
   <Row>
    <Cell ss:StyleID="s71"><Data ss:Type="String">TMEFF2</Data></Cell>
    <Cell ss:StyleID="s63"><Data ss:Type="String">15:108167968-108397061</Data></Cell>
    <Cell ss:StyleID="s63"><Data ss:Type="Number">0</Data></Cell>
    <Cell ss:StyleID="s63"><Data ss:Type="Number">5.8805399999999999</Data></Cell>
    <Cell ss:StyleID="s63"><Data ss:Type="String">inf</Data></Cell>
    <Cell ss:StyleID="s64"><Data ss:Type="Number">5.0000000000000002E-5</Data></Cell>
    <Cell ss:StyleID="s63"><Data ss:Type="Number">5.2906999999999997E-4</Data></Cell>
   </Row>
   <Row>
    <Cell ss:StyleID="s71"><Data ss:Type="String">TNFRSF18</Data></Cell>
    <Cell ss:StyleID="s63"><Data ss:Type="String">6:58019250-58021622</Data></Cell>
    <Cell ss:StyleID="s63"><Data ss:Type="Number">0</Data></Cell>
    <Cell ss:StyleID="s63"><Data ss:Type="Number">6.4658100000000003</Data></Cell>
    <Cell ss:StyleID="s63"><Data ss:Type="String">inf</Data></Cell>
    <Cell ss:StyleID="s64"><Data ss:Type="Number">5.0000000000000002E-5</Data></Cell>
    <Cell ss:StyleID="s63"><Data ss:Type="Number">5.2906999999999997E-4</Data></Cell>
   </Row>
   <Row>
    <Cell ss:StyleID="s71"><Data ss:Type="String">VSTM1</Data></Cell>
    <Cell ss:StyleID="s63"><Data ss:Type="String">6:53121026-53140438</Data></Cell>
    <Cell ss:StyleID="s63"><Data ss:Type="Number">0</Data></Cell>
    <Cell ss:StyleID="s63"><Data ss:Type="Number">0.73287100000000005</Data></Cell>
    <Cell ss:StyleID="s63"><Data ss:Type="String">inf</Data></Cell>
    <Cell ss:StyleID="s64"><Data ss:Type="Number">5.0000000000000002E-5</Data></Cell>
    <Cell ss:StyleID="s63"><Data ss:Type="Number">5.2906999999999997E-4</Data></Cell>
   </Row>
   <Row>
    <Cell ss:StyleID="s71"><Data ss:Type="String">VWC2</Data></Cell>
    <Cell ss:StyleID="s63"><Data ss:Type="String">9:149509202-149609229</Data></Cell>
    <Cell ss:StyleID="s63"><Data ss:Type="Number">0</Data></Cell>
    <Cell ss:StyleID="s63"><Data ss:Type="Number">1.1664000000000001</Data></Cell>
    <Cell ss:StyleID="s63"><Data ss:Type="String">inf</Data></Cell>
    <Cell ss:StyleID="s63"><Data ss:Type="Number">3.4499999999999999E-3</Data></Cell>
    <Cell ss:StyleID="s63"><Data ss:Type="Number">1.96863E-2</Data></Cell>
   </Row>
   <Row>
    <Cell ss:StyleID="s71"><Data ss:Type="String">WWC1</Data></Cell>
    <Cell ss:StyleID="s63"><Data ss:Type="String">GL892842.1:5573-13698</Data></Cell>
    <Cell ss:StyleID="s63"><Data ss:Type="Number">4.5067899999999996</Data></Cell>
    <Cell ss:StyleID="s63"><Data ss:Type="Number">0</Data></Cell>
    <Cell ss:StyleID="s63"><Data ss:Type="String">neg inf</Data></Cell>
    <Cell ss:StyleID="s64"><Data ss:Type="Number">5.0000000000000002E-5</Data></Cell>
    <Cell ss:StyleID="s63"><Data ss:Type="Number">5.2906999999999997E-4</Data></Cell>
   </Row>
   <Row>
    <Cell ss:StyleID="s71"><Data ss:Type="String">ENSSSCG00000009649</Data></Cell>
    <Cell ss:StyleID="s63"><Data ss:Type="String">14:10087369-10093095</Data></Cell>
    <Cell ss:StyleID="s63"><Data ss:Type="Number">6.3945299999999997E-2</Data></Cell>
    <Cell ss:StyleID="s63"><Data ss:Type="Number">105.535</Data></Cell>
    <Cell ss:StyleID="s63"><Data ss:Type="Number">10.688599999999999</Data></Cell>
    <Cell ss:StyleID="s64"><Data ss:Type="Number">5.0000000000000002E-5</Data></Cell>
    <Cell ss:StyleID="s63"><Data ss:Type="Number">5.2906999999999997E-4</Data></Cell>
   </Row>
   <Row>
    <Cell ss:StyleID="s71"><Data ss:Type="String">ACTG2</Data></Cell>
    <Cell ss:StyleID="s63"><Data ss:Type="String">3:72251855-72310387</Data></Cell>
    <Cell ss:StyleID="s63"><Data ss:Type="Number">1334.11</Data></Cell>
    <Cell ss:StyleID="s63"><Data ss:Type="Number">1.7260500000000001</Data></Cell>
    <Cell ss:StyleID="s63"><Data ss:Type="Number">-9.5941899999999993</Data></Cell>
    <Cell ss:StyleID="s64"><Data ss:Type="Number">5.0000000000000002E-5</Data></Cell>
    <Cell ss:StyleID="s63"><Data ss:Type="Number">5.2906999999999997E-4</Data></Cell>
   </Row>
   <Row>
    <Cell ss:StyleID="s71"><Data ss:Type="String">TNFSF18</Data></Cell>
    <Cell ss:StyleID="s63"><Data ss:Type="String">9:127139920-127152152</Data></Cell>
    <Cell ss:StyleID="s63"><Data ss:Type="Number">4.2347000000000003E-2</Data></Cell>
    <Cell ss:StyleID="s63"><Data ss:Type="Number">29.908100000000001</Data></Cell>
    <Cell ss:StyleID="s63"><Data ss:Type="Number">9.4640599999999999</Data></Cell>
    <Cell ss:StyleID="s63"><Data ss:Type="Number">3.4499999999999999E-3</Data></Cell>
    <Cell ss:StyleID="s63"><Data ss:Type="Number">1.96863E-2</Data></Cell>
   </Row>
   <Row>
    <Cell ss:StyleID="s71"><Data ss:Type="String">FIBCD1</Data></Cell>
    <Cell ss:StyleID="s63"><Data ss:Type="String">1:304841402-304880047</Data></Cell>
    <Cell ss:StyleID="s63"><Data ss:Type="Number">2.7097699999999999E-2</Data></Cell>
    <Cell ss:StyleID="s63"><Data ss:Type="Number">17.659300000000002</Data></Cell>
    <Cell ss:StyleID="s63"><Data ss:Type="Number">9.3480399999999992</Data></Cell>
    <Cell ss:StyleID="s64"><Data ss:Type="Number">5.0000000000000002E-5</Data></Cell>
    <Cell ss:StyleID="s63"><Data ss:Type="Number">5.2906999999999997E-4</Data></Cell>
   </Row>
   <Row>
    <Cell ss:StyleID="s71"><Data ss:Type="String">ENSSSCG00000026985</Data></Cell>
    <Cell ss:StyleID="s63"><Data ss:Type="String">17:21669058-21703745</Data></Cell>
    <Cell ss:StyleID="s63"><Data ss:Type="Number">2.7756200000000002E-2</Data></Cell>
    <Cell ss:StyleID="s63"><Data ss:Type="Number">17.3614</Data></Cell>
    <Cell ss:StyleID="s63"><Data ss:Type="Number">9.2888599999999997</Data></Cell>
    <Cell ss:StyleID="s64"><Data ss:Type="Number">5.0000000000000002E-5</Data></Cell>
    <Cell ss:StyleID="s63"><Data ss:Type="Number">5.2906999999999997E-4</Data></Cell>
   </Row>
   <Row>
    <Cell ss:StyleID="s71"><Data ss:Type="String">ADAMTS8</Data></Cell>
    <Cell ss:StyleID="s63"><Data ss:Type="String">9:63360608-63381117</Data></Cell>
    <Cell ss:StyleID="s63"><Data ss:Type="Number">0.240041</Data></Cell>
    <Cell ss:StyleID="s63"><Data ss:Type="Number">125.878</Data></Cell>
    <Cell ss:StyleID="s63"><Data ss:Type="Number">9.0345300000000002</Data></Cell>
    <Cell ss:StyleID="s64"><Data ss:Type="Number">5.0000000000000002E-5</Data></Cell>
    <Cell ss:StyleID="s63"><Data ss:Type="Number">5.2906999999999997E-4</Data></Cell>
   </Row>
   <Row>
    <Cell ss:StyleID="s71"><Data ss:Type="String">ENSSSCG00000012502</Data></Cell>
    <Cell ss:StyleID="s63"><Data ss:Type="String">X:93688600-94626064</Data></Cell>
    <Cell ss:StyleID="s63"><Data ss:Type="Number">25.974299999999999</Data></Cell>
    <Cell ss:StyleID="s63"><Data ss:Type="Number">6.6976300000000002E-2</Data></Cell>
    <Cell ss:StyleID="s63"><Data ss:Type="Number">-8.5992200000000008</Data></Cell>
    <Cell ss:StyleID="s64"><Data ss:Type="Number">5.0000000000000002E-5</Data></Cell>
    <Cell ss:StyleID="s63"><Data ss:Type="Number">5.2906999999999997E-4</Data></Cell>
   </Row>
   <Row>
    <Cell ss:StyleID="s71"><Data ss:Type="String">CCNT1</Data></Cell>
    <Cell ss:StyleID="s63"><Data ss:Type="String">5:14876012-15110980</Data></Cell>
    <Cell ss:StyleID="s63"><Data ss:Type="Number">165.72300000000001</Data></Cell>
    <Cell ss:StyleID="s63"><Data ss:Type="Number">0.44996599999999998</Data></Cell>
    <Cell ss:StyleID="s63"><Data ss:Type="Number">-8.5247499999999992</Data></Cell>
    <Cell ss:StyleID="s63"><Data ss:Type="Number">2.5500000000000002E-3</Data></Cell>
    <Cell ss:StyleID="s63"><Data ss:Type="Number">1.54888E-2</Data></Cell>
   </Row>
   <Row>
    <Cell ss:StyleID="s71"><Data ss:Type="String">NEFM</Data></Cell>
    <Cell ss:StyleID="s63"><Data ss:Type="String">14:10117157-10122581</Data></Cell>
    <Cell ss:StyleID="s63"><Data ss:Type="Number">5.0389900000000001E-2</Data></Cell>
    <Cell ss:StyleID="s63"><Data ss:Type="Number">17.212499999999999</Data></Cell>
    <Cell ss:StyleID="s63"><Data ss:Type="Number">8.4161099999999998</Data></Cell>
    <Cell ss:StyleID="s63"><Data ss:Type="Number">6.8500000000000002E-3</Data></Cell>
    <Cell ss:StyleID="s63"><Data ss:Type="Number">3.4158099999999997E-2</Data></Cell>
   </Row>
   <Row>
    <Cell ss:StyleID="s71"><Data ss:Type="String">NOV</Data></Cell>
    <Cell ss:StyleID="s63"><Data ss:Type="String">4:20522555-20534029</Data></Cell>
    <Cell ss:StyleID="s63"><Data ss:Type="Number">1421.12</Data></Cell>
    <Cell ss:StyleID="s63"><Data ss:Type="Number">4.28017</Data></Cell>
    <Cell ss:StyleID="s63"><Data ss:Type="Number">-8.37514</Data></Cell>
    <Cell ss:StyleID="s64"><Data ss:Type="Number">5.0000000000000002E-5</Data></Cell>
    <Cell ss:StyleID="s63"><Data ss:Type="Number">5.2906999999999997E-4</Data></Cell>
   </Row>
   <Row>
    <Cell ss:StyleID="s71"><Data ss:Type="String">CASP14</Data></Cell>
    <Cell ss:StyleID="s63"><Data ss:Type="String">2:62080604-62090071</Data></Cell>
    <Cell ss:StyleID="s63"><Data ss:Type="Number">0.17813399999999999</Data></Cell>
    <Cell ss:StyleID="s63"><Data ss:Type="Number">58.4193</Data></Cell>
    <Cell ss:StyleID="s63"><Data ss:Type="Number">8.3573400000000007</Data></Cell>
    <Cell ss:StyleID="s64"><Data ss:Type="Number">5.0000000000000002E-5</Data></Cell>
    <Cell ss:StyleID="s63"><Data ss:Type="Number">5.2906999999999997E-4</Data></Cell>
   </Row>
   <Row>
    <Cell ss:StyleID="s71"><Data ss:Type="String">SMOC2</Data></Cell>
    <Cell ss:StyleID="s63"><Data ss:Type="String">1:2133655-2592632</Data></Cell>
    <Cell ss:StyleID="s63"><Data ss:Type="Number">135.21100000000001</Data></Cell>
    <Cell ss:StyleID="s63"><Data ss:Type="Number">0.418929</Data></Cell>
    <Cell ss:StyleID="s63"><Data ss:Type="Number">-8.3342899999999993</Data></Cell>
    <Cell ss:StyleID="s64"><Data ss:Type="Number">5.0000000000000002E-5</Data></Cell>
    <Cell ss:StyleID="s63"><Data ss:Type="Number">5.2906999999999997E-4</Data></Cell>
   </Row>
   <Row>
    <Cell ss:StyleID="s71"><Data ss:Type="String">FGF18</Data></Cell>
    <Cell ss:StyleID="s63"><Data ss:Type="String">16:56921029-56957035</Data></Cell>
    <Cell ss:StyleID="s63"><Data ss:Type="Number">0.109662</Data></Cell>
    <Cell ss:StyleID="s63"><Data ss:Type="Number">33.133499999999998</Data></Cell>
    <Cell ss:StyleID="s63"><Data ss:Type="Number">8.2390799999999995</Data></Cell>
    <Cell ss:StyleID="s64"><Data ss:Type="Number">5.0000000000000002E-5</Data></Cell>
    <Cell ss:StyleID="s63"><Data ss:Type="Number">5.2906999999999997E-4</Data></Cell>
   </Row>
   <Row>
    <Cell ss:StyleID="s71"><Data ss:Type="String">MYH11</Data></Cell>
    <Cell ss:StyleID="s63"><Data ss:Type="String">GL893077.1:10936-51621</Data></Cell>
    <Cell ss:StyleID="s63"><Data ss:Type="Number">8.8356100000000009</Data></Cell>
    <Cell ss:StyleID="s63"><Data ss:Type="Number">3.08328E-2</Data></Cell>
    <Cell ss:StyleID="s63"><Data ss:Type="Number">-8.1627200000000002</Data></Cell>
    <Cell ss:StyleID="s63"><Data ss:Type="Number">2.7499999999999998E-3</Data></Cell>
    <Cell ss:StyleID="s63"><Data ss:Type="Number">1.6454900000000001E-2</Data></Cell>
   </Row>
   <Row>
    <Cell ss:StyleID="s71"><Data ss:Type="String">STC1</Data></Cell>
    <Cell ss:StyleID="s63"><Data ss:Type="String">14:8804144-8816800</Data></Cell>
    <Cell ss:StyleID="s63"><Data ss:Type="Number">1.30491</Data></Cell>
    <Cell ss:StyleID="s63"><Data ss:Type="Number">343.51400000000001</Data></Cell>
    <Cell ss:StyleID="s63"><Data ss:Type="Number">8.0402699999999996</Data></Cell>
    <Cell ss:StyleID="s64"><Data ss:Type="Number">5.0000000000000002E-5</Data></Cell>
    <Cell ss:StyleID="s63"><Data ss:Type="Number">5.2906999999999997E-4</Data></Cell>
   </Row>
   <Row>
    <Cell ss:StyleID="s71"><Data ss:Type="String">TMEM255A</Data></Cell>
    <Cell ss:StyleID="s63"><Data ss:Type="String">X:113038318-113105740</Data></Cell>
    <Cell ss:StyleID="s63"><Data ss:Type="Number">50.353200000000001</Data></Cell>
    <Cell ss:StyleID="s63"><Data ss:Type="Number">0.19408</Data></Cell>
    <Cell ss:StyleID="s63"><Data ss:Type="Number">-8.0192899999999998</Data></Cell>
    <Cell ss:StyleID="s64"><Data ss:Type="Number">5.0000000000000002E-5</Data></Cell>
    <Cell ss:StyleID="s63"><Data ss:Type="Number">5.2906999999999997E-4</Data></Cell>
   </Row>
   <Row>
    <Cell ss:StyleID="s71"><Data ss:Type="String">RAB3B</Data></Cell>
    <Cell ss:StyleID="s63"><Data ss:Type="String">6:147898115-147958856</Data></Cell>
    <Cell ss:StyleID="s63"><Data ss:Type="Number">6.1161E-2</Data></Cell>
    <Cell ss:StyleID="s63"><Data ss:Type="Number">15.827</Data></Cell>
    <Cell ss:StyleID="s63"><Data ss:Type="Number">8.0155600000000007</Data></Cell>
    <Cell ss:StyleID="s64"><Data ss:Type="Number">5.0000000000000002E-5</Data></Cell>
    <Cell ss:StyleID="s63"><Data ss:Type="Number">5.2906999999999997E-4</Data></Cell>
   </Row>
   <Row>
    <Cell ss:StyleID="s71"><Data ss:Type="String">CILP2</Data></Cell>
    <Cell ss:StyleID="s63"><Data ss:Type="String">2:58305884-58314442</Data></Cell>
    <Cell ss:StyleID="s63"><Data ss:Type="Number">15.3786</Data></Cell>
    <Cell ss:StyleID="s63"><Data ss:Type="Number">5.9858300000000003E-2</Data></Cell>
    <Cell ss:StyleID="s63"><Data ss:Type="Number">-8.0051600000000001</Data></Cell>
    <Cell ss:StyleID="s63"><Data ss:Type="Number">1.4999999999999999E-4</Data></Cell>
    <Cell ss:StyleID="s63"><Data ss:Type="Number">1.4311E-3</Data></Cell>
   </Row>
   <Row>
    <Cell ss:StyleID="s71"><Data ss:Type="String">ABLIM3</Data></Cell>
    <Cell ss:StyleID="s63"><Data ss:Type="String">2:157082755-157284263</Data></Cell>
    <Cell ss:StyleID="s63"><Data ss:Type="Number">0.105075</Data></Cell>
    <Cell ss:StyleID="s63"><Data ss:Type="Number">26.581099999999999</Data></Cell>
    <Cell ss:StyleID="s63"><Data ss:Type="Number">7.9828400000000004</Data></Cell>
    <Cell ss:StyleID="s64"><Data ss:Type="Number">5.0000000000000002E-5</Data></Cell>
    <Cell ss:StyleID="s63"><Data ss:Type="Number">5.2906999999999997E-4</Data></Cell>
   </Row>
   <Row>
    <Cell ss:StyleID="s71"><Data ss:Type="String">ENSSSCG00000027848</Data></Cell>
    <Cell ss:StyleID="s63"><Data ss:Type="String">2:59791915-59799844</Data></Cell>
    <Cell ss:StyleID="s63"><Data ss:Type="Number">0.111516</Data></Cell>
    <Cell ss:StyleID="s63"><Data ss:Type="Number">27.643599999999999</Data></Cell>
    <Cell ss:StyleID="s63"><Data ss:Type="Number">7.9535499999999999</Data></Cell>
    <Cell ss:StyleID="s64"><Data ss:Type="Number">5.0000000000000002E-5</Data></Cell>
    <Cell ss:StyleID="s63"><Data ss:Type="Number">5.2906999999999997E-4</Data></Cell>
   </Row>
   <Row>
    <Cell ss:StyleID="s71"><Data ss:Type="String">ENSSSCG00000002826</Data></Cell>
    <Cell ss:StyleID="s63"><Data ss:Type="String">6:27159206-27380644</Data></Cell>
    <Cell ss:StyleID="s63"><Data ss:Type="Number">4.9570900000000001E-2</Data></Cell>
    <Cell ss:StyleID="s63"><Data ss:Type="Number">12.050700000000001</Data></Cell>
    <Cell ss:StyleID="s63"><Data ss:Type="Number">7.9254100000000003</Data></Cell>
    <Cell ss:StyleID="s64"><Data ss:Type="Number">5.0000000000000002E-5</Data></Cell>
    <Cell ss:StyleID="s63"><Data ss:Type="Number">5.2906999999999997E-4</Data></Cell>
   </Row>
   <Row>
    <Cell ss:StyleID="s71"><Data ss:Type="String">NEDD9</Data></Cell>
    <Cell ss:StyleID="s63"><Data ss:Type="String">7:8268048-8314905</Data></Cell>
    <Cell ss:StyleID="s63"><Data ss:Type="Number">10.324999999999999</Data></Cell>
    <Cell ss:StyleID="s63"><Data ss:Type="Number">4.2724199999999997E-2</Data></Cell>
    <Cell ss:StyleID="s63"><Data ss:Type="Number">-7.9168700000000003</Data></Cell>
    <Cell ss:StyleID="s64"><Data ss:Type="Number">5.0000000000000002E-5</Data></Cell>
    <Cell ss:StyleID="s63"><Data ss:Type="Number">5.2906999999999997E-4</Data></Cell>
   </Row>
   <Row>
    <Cell ss:StyleID="s71"><Data ss:Type="String">CREG2</Data></Cell>
    <Cell ss:StyleID="s63"><Data ss:Type="String">3:55464947-55523363</Data></Cell>
    <Cell ss:StyleID="s63"><Data ss:Type="Number">8.36002E-2</Data></Cell>
    <Cell ss:StyleID="s63"><Data ss:Type="Number">20.0352</Data></Cell>
    <Cell ss:StyleID="s63"><Data ss:Type="Number">7.90482</Data></Cell>
    <Cell ss:StyleID="s64"><Data ss:Type="Number">5.0000000000000002E-5</Data></Cell>
    <Cell ss:StyleID="s63"><Data ss:Type="Number">5.2906999999999997E-4</Data></Cell>
   </Row>
   <Row>
    <Cell ss:StyleID="s71"><Data ss:Type="String">TFPI</Data></Cell>
    <Cell ss:StyleID="s63"><Data ss:Type="String">15:102535203-102600069</Data></Cell>
    <Cell ss:StyleID="s63"><Data ss:Type="Number">0.14813899999999999</Data></Cell>
    <Cell ss:StyleID="s63"><Data ss:Type="Number">32.930999999999997</Data></Cell>
    <Cell ss:StyleID="s63"><Data ss:Type="Number">7.7963500000000003</Data></Cell>
    <Cell ss:StyleID="s63"><Data ss:Type="Number">5.5000000000000003E-4</Data></Cell>
    <Cell ss:StyleID="s63"><Data ss:Type="Number">4.3973199999999997E-3</Data></Cell>
   </Row>
   <Row>
    <Cell ss:StyleID="s71"><Data ss:Type="String">SCARA5</Data></Cell>
    <Cell ss:StyleID="s63"><Data ss:Type="String">14:12845866-12978350</Data></Cell>
    <Cell ss:StyleID="s63"><Data ss:Type="Number">21.618200000000002</Data></Cell>
    <Cell ss:StyleID="s63"><Data ss:Type="Number">0.103005</Data></Cell>
    <Cell ss:StyleID="s63"><Data ss:Type="Number">-7.7133900000000004</Data></Cell>
    <Cell ss:StyleID="s64"><Data ss:Type="Number">5.0000000000000002E-5</Data></Cell>
    <Cell ss:StyleID="s63"><Data ss:Type="Number">5.2906999999999997E-4</Data></Cell>
   </Row>
   <Row>
    <Cell ss:StyleID="s71"><Data ss:Type="String">NEDD9</Data></Cell>
    <Cell ss:StyleID="s63"><Data ss:Type="String">7:8135082-8145214</Data></Cell>
    <Cell ss:StyleID="s63"><Data ss:Type="Number">7.4553799999999999</Data></Cell>
    <Cell ss:StyleID="s63"><Data ss:Type="Number">3.5745399999999997E-2</Data></Cell>
    <Cell ss:StyleID="s63"><Data ss:Type="Number">-7.7043799999999996</Data></Cell>
    <Cell ss:StyleID="s63"><Data ss:Type="Number">5.5000000000000003E-4</Data></Cell>
    <Cell ss:StyleID="s63"><Data ss:Type="Number">4.3973199999999997E-3</Data></Cell>
   </Row>
   <Row>
    <Cell ss:StyleID="s71"><Data ss:Type="String">CNN1</Data></Cell>
    <Cell ss:StyleID="s63"><Data ss:Type="String">2:70536386-70544292</Data></Cell>
    <Cell ss:StyleID="s63"><Data ss:Type="Number">285.12</Data></Cell>
    <Cell ss:StyleID="s63"><Data ss:Type="Number">1.37724</Data></Cell>
    <Cell ss:StyleID="s63"><Data ss:Type="Number">-7.6936400000000003</Data></Cell>
    <Cell ss:StyleID="s64"><Data ss:Type="Number">5.0000000000000002E-5</Data></Cell>
    <Cell ss:StyleID="s63"><Data ss:Type="Number">5.2906999999999997E-4</Data></Cell>
   </Row>
   <Row>
    <Cell ss:StyleID="s71"><Data ss:Type="String">PLEK</Data></Cell>
    <Cell ss:StyleID="s63"><Data ss:Type="String">3:77408776-77439119</Data></Cell>
    <Cell ss:StyleID="s63"><Data ss:Type="Number">0.24515200000000001</Data></Cell>
    <Cell ss:StyleID="s63"><Data ss:Type="Number">48.628300000000003</Data></Cell>
    <Cell ss:StyleID="s63"><Data ss:Type="Number">7.6319800000000004</Data></Cell>
    <Cell ss:StyleID="s64"><Data ss:Type="Number">5.0000000000000002E-5</Data></Cell>
    <Cell ss:StyleID="s63"><Data ss:Type="Number">5.2906999999999997E-4</Data></Cell>
   </Row>
   <Row>
    <Cell ss:StyleID="s71"><Data ss:Type="String">ADAMTS9</Data></Cell>
    <Cell ss:StyleID="s63"><Data ss:Type="String">13:50518486-50690503</Data></Cell>
    <Cell ss:StyleID="s63"><Data ss:Type="Number">8.0320300000000007</Data></Cell>
    <Cell ss:StyleID="s63"><Data ss:Type="Number">4.07036E-2</Data></Cell>
    <Cell ss:StyleID="s63"><Data ss:Type="Number">-7.62446</Data></Cell>
    <Cell ss:StyleID="s64"><Data ss:Type="Number">5.0000000000000002E-5</Data></Cell>
    <Cell ss:StyleID="s63"><Data ss:Type="Number">5.2906999999999997E-4</Data></Cell>
   </Row>
   <Row>
    <Cell ss:StyleID="s71"><Data ss:Type="String">SFRP2</Data></Cell>
    <Cell ss:StyleID="s63"><Data ss:Type="String">8:79742938-79753587</Data></Cell>
    <Cell ss:StyleID="s63"><Data ss:Type="Number">236.76599999999999</Data></Cell>
    <Cell ss:StyleID="s63"><Data ss:Type="Number">1.2139</Data></Cell>
    <Cell ss:StyleID="s63"><Data ss:Type="Number">-7.6076699999999997</Data></Cell>
    <Cell ss:StyleID="s64"><Data ss:Type="Number">5.0000000000000002E-5</Data></Cell>
    <Cell ss:StyleID="s63"><Data ss:Type="Number">5.2906999999999997E-4</Data></Cell>
   </Row>
   <Row>
    <Cell ss:StyleID="s71"><Data ss:Type="String">NTS</Data></Cell>
    <Cell ss:StyleID="s63"><Data ss:Type="String">5:101076625-101092169</Data></Cell>
    <Cell ss:StyleID="s63"><Data ss:Type="Number">1.7076199999999999</Data></Cell>
    <Cell ss:StyleID="s63"><Data ss:Type="Number">331.23899999999998</Data></Cell>
    <Cell ss:StyleID="s63"><Data ss:Type="Number">7.5997500000000002</Data></Cell>
    <Cell ss:StyleID="s64"><Data ss:Type="Number">5.0000000000000002E-5</Data></Cell>
    <Cell ss:StyleID="s63"><Data ss:Type="Number">5.2906999999999997E-4</Data></Cell>
   </Row>
   <Row>
    <Cell ss:StyleID="s71"><Data ss:Type="String">WDR86</Data></Cell>
    <Cell ss:StyleID="s63"><Data ss:Type="String">18:6340567-6366934</Data></Cell>
    <Cell ss:StyleID="s63"><Data ss:Type="Number">2.0453800000000002</Data></Cell>
    <Cell ss:StyleID="s63"><Data ss:Type="Number">1.0793199999999999E-2</Data></Cell>
    <Cell ss:StyleID="s63"><Data ss:Type="Number">-7.5660999999999996</Data></Cell>
    <Cell ss:StyleID="s63"><Data ss:Type="Number">2.65E-3</Data></Cell>
    <Cell ss:StyleID="s63"><Data ss:Type="Number">1.59486E-2</Data></Cell>
   </Row>
   <Row>
    <Cell ss:StyleID="s71"><Data ss:Type="String">ITGBL1</Data></Cell>
    <Cell ss:StyleID="s63"><Data ss:Type="String">11:77341370-77452580</Data></Cell>
    <Cell ss:StyleID="s63"><Data ss:Type="Number">465.77699999999999</Data></Cell>
    <Cell ss:StyleID="s63"><Data ss:Type="Number">2.5788600000000002</Data></Cell>
    <Cell ss:StyleID="s63"><Data ss:Type="Number">-7.4967600000000001</Data></Cell>
    <Cell ss:StyleID="s64"><Data ss:Type="Number">5.0000000000000002E-5</Data></Cell>
    <Cell ss:StyleID="s63"><Data ss:Type="Number">5.2906999999999997E-4</Data></Cell>
   </Row>
   <Row>
    <Cell ss:StyleID="s71"><Data ss:Type="String">ENSSSCG00000016900</Data></Cell>
    <Cell ss:StyleID="s63"><Data ss:Type="String">16:36289024-36296446</Data></Cell>
    <Cell ss:StyleID="s63"><Data ss:Type="Number">0.79757699999999998</Data></Cell>
    <Cell ss:StyleID="s63"><Data ss:Type="Number">139.97300000000001</Data></Cell>
    <Cell ss:StyleID="s63"><Data ss:Type="Number">7.4553000000000003</Data></Cell>
    <Cell ss:StyleID="s63"><Data ss:Type="Number">6.9999999999999999E-4</Data></Cell>
    <Cell ss:StyleID="s63"><Data ss:Type="Number">5.36149E-3</Data></Cell>
   </Row>
   <Row>
    <Cell ss:StyleID="s71"><Data ss:Type="String">ENSSSCG00000013880</Data></Cell>
    <Cell ss:StyleID="s63"><Data ss:Type="String">2:59838791-59857722</Data></Cell>
    <Cell ss:StyleID="s63"><Data ss:Type="Number">0.25430000000000003</Data></Cell>
    <Cell ss:StyleID="s63"><Data ss:Type="Number">44.335799999999999</Data></Cell>
    <Cell ss:StyleID="s63"><Data ss:Type="Number">7.4458000000000002</Data></Cell>
    <Cell ss:StyleID="s64"><Data ss:Type="Number">5.0000000000000002E-5</Data></Cell>
    <Cell ss:StyleID="s63"><Data ss:Type="Number">5.2906999999999997E-4</Data></Cell>
   </Row>
   <Row>
    <Cell ss:StyleID="s71"><Data ss:Type="String">CXCL14</Data></Cell>
    <Cell ss:StyleID="s63"><Data ss:Type="String">2:143444415-143453547</Data></Cell>
    <Cell ss:StyleID="s63"><Data ss:Type="Number">584.63400000000001</Data></Cell>
    <Cell ss:StyleID="s63"><Data ss:Type="Number">3.4519299999999999</Data></Cell>
    <Cell ss:StyleID="s63"><Data ss:Type="Number">-7.4039900000000003</Data></Cell>
    <Cell ss:StyleID="s64"><Data ss:Type="Number">5.0000000000000002E-5</Data></Cell>
    <Cell ss:StyleID="s63"><Data ss:Type="Number">5.2906999999999997E-4</Data></Cell>
   </Row>
   <Row>
    <Cell ss:StyleID="s71"><Data ss:Type="String">SYTL2</Data></Cell>
    <Cell ss:StyleID="s63"><Data ss:Type="String">9:21887326-22006241</Data></Cell>
    <Cell ss:StyleID="s63"><Data ss:Type="Number">94.880799999999994</Data></Cell>
    <Cell ss:StyleID="s63"><Data ss:Type="Number">0.59443699999999999</Data></Cell>
    <Cell ss:StyleID="s63"><Data ss:Type="Number">-7.3184500000000003</Data></Cell>
    <Cell ss:StyleID="s64"><Data ss:Type="Number">5.0000000000000002E-5</Data></Cell>
    <Cell ss:StyleID="s63"><Data ss:Type="Number">5.2906999999999997E-4</Data></Cell>
   </Row>
   <Row>
    <Cell ss:StyleID="s71"><Data ss:Type="String">ENSSSCG00000000882</Data></Cell>
    <Cell ss:StyleID="s63"><Data ss:Type="String">5:88859058-89425391</Data></Cell>
    <Cell ss:StyleID="s63"><Data ss:Type="Number">7.6273999999999995E-2</Data></Cell>
    <Cell ss:StyleID="s63"><Data ss:Type="Number">11.689399999999999</Data></Cell>
    <Cell ss:StyleID="s63"><Data ss:Type="Number">7.2598000000000003</Data></Cell>
    <Cell ss:StyleID="s64"><Data ss:Type="Number">5.0000000000000002E-5</Data></Cell>
    <Cell ss:StyleID="s63"><Data ss:Type="Number">5.2906999999999997E-4</Data></Cell>
   </Row>
   <Row>
    <Cell ss:StyleID="s71"><Data ss:Type="String">PTPN22</Data></Cell>
    <Cell ss:StyleID="s63"><Data ss:Type="String">4:116897155-116927387</Data></Cell>
    <Cell ss:StyleID="s63"><Data ss:Type="Number">0.27989599999999998</Data></Cell>
    <Cell ss:StyleID="s63"><Data ss:Type="Number">40.163499999999999</Data></Cell>
    <Cell ss:StyleID="s63"><Data ss:Type="Number">7.1648500000000004</Data></Cell>
    <Cell ss:StyleID="s64"><Data ss:Type="Number">5.0000000000000002E-5</Data></Cell>
    <Cell ss:StyleID="s63"><Data ss:Type="Number">5.2906999999999997E-4</Data></Cell>
   </Row>
   <Row>
    <Cell ss:StyleID="s71"><Data ss:Type="String">COL26A1</Data></Cell>
    <Cell ss:StyleID="s63"><Data ss:Type="String">3:8584696-8703016</Data></Cell>
    <Cell ss:StyleID="s63"><Data ss:Type="Number">2.8314499999999998</Data></Cell>
    <Cell ss:StyleID="s63"><Data ss:Type="Number">1.9815900000000001E-2</Data></Cell>
    <Cell ss:StyleID="s63"><Data ss:Type="Number">-7.1587399999999999</Data></Cell>
    <Cell ss:StyleID="s63"><Data ss:Type="Number">9.1000000000000004E-3</Data></Cell>
    <Cell ss:StyleID="s63"><Data ss:Type="Number">4.27067E-2</Data></Cell>
   </Row>
   <Row>
    <Cell ss:StyleID="s71"><Data ss:Type="String">VGF</Data></Cell>
    <Cell ss:StyleID="s63"><Data ss:Type="String">GL894574.1:38460-39679</Data></Cell>
    <Cell ss:StyleID="s63"><Data ss:Type="Number">8.7163500000000003</Data></Cell>
    <Cell ss:StyleID="s63"><Data ss:Type="Number">1234.8</Data></Cell>
    <Cell ss:StyleID="s63"><Data ss:Type="Number">7.1463400000000004</Data></Cell>
    <Cell ss:StyleID="s64"><Data ss:Type="Number">5.0000000000000002E-5</Data></Cell>
    <Cell ss:StyleID="s63"><Data ss:Type="Number">5.2906999999999997E-4</Data></Cell>
   </Row>
   <Row>
    <Cell ss:StyleID="s71"><Data ss:Type="String">RIMBP2</Data></Cell>
    <Cell ss:StyleID="s63"><Data ss:Type="String">14:26227218-26295568</Data></Cell>
    <Cell ss:StyleID="s63"><Data ss:Type="Number">8.1945300000000002E-3</Data></Cell>
    <Cell ss:StyleID="s63"><Data ss:Type="Number">1.1377999999999999</Data></Cell>
    <Cell ss:StyleID="s63"><Data ss:Type="Number">7.1173700000000002</Data></Cell>
    <Cell ss:StyleID="s63"><Data ss:Type="Number">8.8999999999999999E-3</Data></Cell>
    <Cell ss:StyleID="s63"><Data ss:Type="Number">4.2008299999999998E-2</Data></Cell>
   </Row>
   <Row>
    <Cell ss:StyleID="s71"><Data ss:Type="String">TAGLN</Data></Cell>
    <Cell ss:StyleID="s63"><Data ss:Type="String">9:49631071-49636680</Data></Cell>
    <Cell ss:StyleID="s63"><Data ss:Type="Number">2283.63</Data></Cell>
    <Cell ss:StyleID="s63"><Data ss:Type="Number">16.8811</Data></Cell>
    <Cell ss:StyleID="s63"><Data ss:Type="Number">-7.0797800000000004</Data></Cell>
    <Cell ss:StyleID="s64"><Data ss:Type="Number">5.0000000000000002E-5</Data></Cell>
    <Cell ss:StyleID="s63"><Data ss:Type="Number">5.2906999999999997E-4</Data></Cell>
   </Row>
   <Row>
    <Cell ss:StyleID="s71"><Data ss:Type="String">TMPRSS11F</Data></Cell>
    <Cell ss:StyleID="s63"><Data ss:Type="String">8:70158477-70245624</Data></Cell>
    <Cell ss:StyleID="s63"><Data ss:Type="Number">2.9685E-2</Data></Cell>
    <Cell ss:StyleID="s63"><Data ss:Type="Number">3.9800800000000001</Data></Cell>
    <Cell ss:StyleID="s63"><Data ss:Type="Number">7.0669199999999996</Data></Cell>
    <Cell ss:StyleID="s63"><Data ss:Type="Number">1.8E-3</Data></Cell>
    <Cell ss:StyleID="s63"><Data ss:Type="Number">1.16905E-2</Data></Cell>
   </Row>
   <Row>
    <Cell ss:StyleID="s71"><Data ss:Type="String">PIK3AP1</Data></Cell>
    <Cell ss:StyleID="s63"><Data ss:Type="String">14:117674450-117796262</Data></Cell>
    <Cell ss:StyleID="s63"><Data ss:Type="Number">6.9243299999999994E-2</Data></Cell>
    <Cell ss:StyleID="s63"><Data ss:Type="Number">9.1039300000000001</Data></Cell>
    <Cell ss:StyleID="s63"><Data ss:Type="Number">7.0386699999999998</Data></Cell>
    <Cell ss:StyleID="s64"><Data ss:Type="Number">5.0000000000000002E-5</Data></Cell>
    <Cell ss:StyleID="s63"><Data ss:Type="Number">5.2906999999999997E-4</Data></Cell>
   </Row>
   <Row>
    <Cell ss:StyleID="s71"><Data ss:Type="String">CALCRL</Data></Cell>
    <Cell ss:StyleID="s63"><Data ss:Type="String">15:102272255-102522555</Data></Cell>
    <Cell ss:StyleID="s63"><Data ss:Type="Number">9.1606400000000004E-2</Data></Cell>
    <Cell ss:StyleID="s63"><Data ss:Type="Number">10.8721</Data></Cell>
    <Cell ss:StyleID="s63"><Data ss:Type="Number">6.8909700000000003</Data></Cell>
    <Cell ss:StyleID="s63"><Data ss:Type="Number">6.9499999999999996E-3</Data></Cell>
    <Cell ss:StyleID="s63"><Data ss:Type="Number">3.4586699999999998E-2</Data></Cell>
   </Row>
   <Row>
    <Cell ss:StyleID="s71"><Data ss:Type="String">GABRP</Data></Cell>
    <Cell ss:StyleID="s63"><Data ss:Type="String">16:57406424-57501162</Data></Cell>
    <Cell ss:StyleID="s63"><Data ss:Type="Number">14.1143</Data></Cell>
    <Cell ss:StyleID="s63"><Data ss:Type="Number">0.119079</Data></Cell>
    <Cell ss:StyleID="s63"><Data ss:Type="Number">-6.8890900000000004</Data></Cell>
    <Cell ss:StyleID="s64"><Data ss:Type="Number">5.0000000000000002E-5</Data></Cell>
    <Cell ss:StyleID="s63"><Data ss:Type="Number">5.2906999999999997E-4</Data></Cell>
   </Row>
   <Row>
    <Cell ss:StyleID="s71"><Data ss:Type="String">PDE1A</Data></Cell>
    <Cell ss:StyleID="s63"><Data ss:Type="String">15:97010991-97085120</Data></Cell>
    <Cell ss:StyleID="s63"><Data ss:Type="Number">10.061199999999999</Data></Cell>
    <Cell ss:StyleID="s63"><Data ss:Type="Number">8.4901699999999997E-2</Data></Cell>
    <Cell ss:StyleID="s63"><Data ss:Type="Number">-6.8887999999999998</Data></Cell>
    <Cell ss:StyleID="s64"><Data ss:Type="Number">5.0000000000000002E-5</Data></Cell>
    <Cell ss:StyleID="s63"><Data ss:Type="Number">5.2906999999999997E-4</Data></Cell>
   </Row>
   <Row>
    <Cell ss:StyleID="s71"><Data ss:Type="String">SCRN1</Data></Cell>
    <Cell ss:StyleID="s63"><Data ss:Type="String">18:47316342-47378462</Data></Cell>
    <Cell ss:StyleID="s63"><Data ss:Type="Number">3.9603799999999998</Data></Cell>
    <Cell ss:StyleID="s63"><Data ss:Type="Number">3.41867E-2</Data></Cell>
    <Cell ss:StyleID="s63"><Data ss:Type="Number">-6.8560600000000003</Data></Cell>
    <Cell ss:StyleID="s63"><Data ss:Type="Number">4.4000000000000003E-3</Data></Cell>
    <Cell ss:StyleID="s63"><Data ss:Type="Number">2.4054599999999999E-2</Data></Cell>
   </Row>
   <Row>
    <Cell ss:StyleID="s71"><Data ss:Type="String">ENSSSCG00000002980</Data></Cell>
    <Cell ss:StyleID="s63"><Data ss:Type="String">6:43712438-43713801</Data></Cell>
    <Cell ss:StyleID="s63"><Data ss:Type="Number">12.7949</Data></Cell>
    <Cell ss:StyleID="s63"><Data ss:Type="Number">1480.35</Data></Cell>
    <Cell ss:StyleID="s63"><Data ss:Type="Number">6.8542199999999998</Data></Cell>
    <Cell ss:StyleID="s64"><Data ss:Type="Number">5.0000000000000002E-5</Data></Cell>
    <Cell ss:StyleID="s63"><Data ss:Type="Number">5.2906999999999997E-4</Data></Cell>
   </Row>
   <Row>
    <Cell ss:StyleID="s71"><Data ss:Type="String">NPTX1</Data></Cell>
    <Cell ss:StyleID="s63"><Data ss:Type="String">12:1902946-1991716</Data></Cell>
    <Cell ss:StyleID="s63"><Data ss:Type="Number">0.41943399999999997</Data></Cell>
    <Cell ss:StyleID="s63"><Data ss:Type="Number">46.165300000000002</Data></Cell>
    <Cell ss:StyleID="s63"><Data ss:Type="Number">6.7822199999999997</Data></Cell>
    <Cell ss:StyleID="s64"><Data ss:Type="Number">5.0000000000000002E-5</Data></Cell>
    <Cell ss:StyleID="s63"><Data ss:Type="Number">5.2906999999999997E-4</Data></Cell>
   </Row>
   <Row>
    <Cell ss:StyleID="s71"><Data ss:Type="String">RASL12</Data></Cell>
    <Cell ss:StyleID="s63"><Data ss:Type="String">GL894399.1:7202-23503</Data></Cell>
    <Cell ss:StyleID="s63"><Data ss:Type="Number">32.1327</Data></Cell>
    <Cell ss:StyleID="s63"><Data ss:Type="Number">0.30822899999999998</Data></Cell>
    <Cell ss:StyleID="s63"><Data ss:Type="Number">-6.7038900000000003</Data></Cell>
    <Cell ss:StyleID="s64"><Data ss:Type="Number">5.0000000000000002E-5</Data></Cell>
    <Cell ss:StyleID="s63"><Data ss:Type="Number">5.2906999999999997E-4</Data></Cell>
   </Row>
   <Row>
    <Cell ss:StyleID="s71"><Data ss:Type="String">PALMD</Data></Cell>
    <Cell ss:StyleID="s63"><Data ss:Type="String">4:129940633-129991123</Data></Cell>
    <Cell ss:StyleID="s63"><Data ss:Type="Number">163.70099999999999</Data></Cell>
    <Cell ss:StyleID="s63"><Data ss:Type="Number">1.5858699999999999</Data></Cell>
    <Cell ss:StyleID="s63"><Data ss:Type="Number">-6.6896399999999998</Data></Cell>
    <Cell ss:StyleID="s64"><Data ss:Type="Number">5.0000000000000002E-5</Data></Cell>
    <Cell ss:StyleID="s63"><Data ss:Type="Number">5.2906999999999997E-4</Data></Cell>
   </Row>
   <Row>
    <Cell ss:StyleID="s71"><Data ss:Type="String">SLC9A7</Data></Cell>
    <Cell ss:StyleID="s63"><Data ss:Type="String">X:46035668-46279818</Data></Cell>
    <Cell ss:StyleID="s63"><Data ss:Type="Number">5.0744600000000001E-2</Data></Cell>
    <Cell ss:StyleID="s63"><Data ss:Type="Number">5.19543</Data></Cell>
    <Cell ss:StyleID="s63"><Data ss:Type="Number">6.6778399999999998</Data></Cell>
    <Cell ss:StyleID="s63"><Data ss:Type="Number">3.5E-4</Data></Cell>
    <Cell ss:StyleID="s63"><Data ss:Type="Number">3.00183E-3</Data></Cell>
   </Row>
   <Row>
    <Cell ss:StyleID="s71"><Data ss:Type="String">RYR1</Data></Cell>
    <Cell ss:StyleID="s63"><Data ss:Type="String">6:42840239-42960106</Data></Cell>
    <Cell ss:StyleID="s63"><Data ss:Type="Number">8.6303600000000001E-3</Data></Cell>
    <Cell ss:StyleID="s63"><Data ss:Type="Number">0.86055000000000004</Data></Cell>
    <Cell ss:StyleID="s63"><Data ss:Type="Number">6.6397000000000004</Data></Cell>
    <Cell ss:StyleID="s64"><Data ss:Type="Number">5.0000000000000002E-5</Data></Cell>
    <Cell ss:StyleID="s63"><Data ss:Type="Number">5.2906999999999997E-4</Data></Cell>
   </Row>
   <Row>
    <Cell ss:StyleID="s71"><Data ss:Type="String">SEMA6A</Data></Cell>
    <Cell ss:StyleID="s63"><Data ss:Type="String">2:125465824-125593056</Data></Cell>
    <Cell ss:StyleID="s63"><Data ss:Type="Number">3.8305699999999998E-2</Data></Cell>
    <Cell ss:StyleID="s63"><Data ss:Type="Number">3.7776299999999998</Data></Cell>
    <Cell ss:StyleID="s63"><Data ss:Type="Number">6.62378</Data></Cell>
    <Cell ss:StyleID="s64"><Data ss:Type="Number">5.0000000000000002E-5</Data></Cell>
    <Cell ss:StyleID="s63"><Data ss:Type="Number">5.2906999999999997E-4</Data></Cell>
   </Row>
   <Row>
    <Cell ss:StyleID="s71"><Data ss:Type="String">SCG2</Data></Cell>
    <Cell ss:StyleID="s63"><Data ss:Type="String">GL894571.1:2662-4960</Data></Cell>
    <Cell ss:StyleID="s63"><Data ss:Type="Number">8.7841500000000003E-2</Data></Cell>
    <Cell ss:StyleID="s63"><Data ss:Type="Number">8.6497799999999998</Data></Cell>
    <Cell ss:StyleID="s63"><Data ss:Type="Number">6.6216200000000001</Data></Cell>
    <Cell ss:StyleID="s63"><Data ss:Type="Number">1.4E-3</Data></Cell>
    <Cell ss:StyleID="s63"><Data ss:Type="Number">9.5097600000000008E-3</Data></Cell>
   </Row>
   <Row>
    <Cell ss:StyleID="s71"><Data ss:Type="String">CHL1</Data></Cell>
    <Cell ss:StyleID="s63"><Data ss:Type="String">13:62800354-62986290</Data></Cell>
    <Cell ss:StyleID="s63"><Data ss:Type="Number">3.08995E-2</Data></Cell>
    <Cell ss:StyleID="s63"><Data ss:Type="Number">2.9726599999999999</Data></Cell>
    <Cell ss:StyleID="s63"><Data ss:Type="Number">6.5880299999999998</Data></Cell>
    <Cell ss:StyleID="s63"><Data ss:Type="Number">2.2499999999999998E-3</Data></Cell>
    <Cell ss:StyleID="s63"><Data ss:Type="Number">1.3950600000000001E-2</Data></Cell>
   </Row>
   <Row>
    <Cell ss:StyleID="s71"><Data ss:Type="String">LIN7A</Data></Cell>
    <Cell ss:StyleID="s63"><Data ss:Type="String">5:105477329-105632968</Data></Cell>
    <Cell ss:StyleID="s63"><Data ss:Type="Number">4.6099500000000004</Data></Cell>
    <Cell ss:StyleID="s63"><Data ss:Type="Number">5.2979999999999999E-2</Data></Cell>
    <Cell ss:StyleID="s63"><Data ss:Type="Number">-6.4431599999999998</Data></Cell>
    <Cell ss:StyleID="s64"><Data ss:Type="Number">5.0000000000000002E-5</Data></Cell>
    <Cell ss:StyleID="s63"><Data ss:Type="Number">5.2906999999999997E-4</Data></Cell>
   </Row>
   <Row>
    <Cell ss:StyleID="s71"><Data ss:Type="String">F3</Data></Cell>
    <Cell ss:StyleID="s63"><Data ss:Type="String">4:134474324-134479725</Data></Cell>
    <Cell ss:StyleID="s63"><Data ss:Type="Number">209.768</Data></Cell>
    <Cell ss:StyleID="s63"><Data ss:Type="Number">2.4400300000000001</Data></Cell>
    <Cell ss:StyleID="s63"><Data ss:Type="Number">-6.4257499999999999</Data></Cell>
    <Cell ss:StyleID="s64"><Data ss:Type="Number">5.0000000000000002E-5</Data></Cell>
    <Cell ss:StyleID="s63"><Data ss:Type="Number">5.2906999999999997E-4</Data></Cell>
   </Row>
   <Row>
    <Cell ss:StyleID="s71"><Data ss:Type="String">SOX7</Data></Cell>
    <Cell ss:StyleID="s63"><Data ss:Type="String">14:15286364-15293241</Data></Cell>
    <Cell ss:StyleID="s63"><Data ss:Type="Number">4.8112799999999997E-2</Data></Cell>
    <Cell ss:StyleID="s63"><Data ss:Type="Number">4.1243100000000004</Data></Cell>
    <Cell ss:StyleID="s63"><Data ss:Type="Number">6.4215900000000001</Data></Cell>
    <Cell ss:StyleID="s63"><Data ss:Type="Number">2.9499999999999999E-3</Data></Cell>
    <Cell ss:StyleID="s63"><Data ss:Type="Number">1.7397800000000001E-2</Data></Cell>
   </Row>
   <Row>
    <Cell ss:StyleID="s71"><Data ss:Type="String">PTPRZ1</Data></Cell>
    <Cell ss:StyleID="s63"><Data ss:Type="String">18:26650528-26832821</Data></Cell>
    <Cell ss:StyleID="s63"><Data ss:Type="Number">4.4641E-2</Data></Cell>
    <Cell ss:StyleID="s63"><Data ss:Type="Number">3.7262400000000002</Data></Cell>
    <Cell ss:StyleID="s63"><Data ss:Type="Number">6.3832100000000001</Data></Cell>
    <Cell ss:StyleID="s63"><Data ss:Type="Number">1.0499999999999999E-3</Data></Cell>
    <Cell ss:StyleID="s63"><Data ss:Type="Number">7.4888100000000003E-3</Data></Cell>
   </Row>
   <Row>
    <Cell ss:StyleID="s71"><Data ss:Type="String">RTN1</Data></Cell>
    <Cell ss:StyleID="s63"><Data ss:Type="String">1:209727827-209941920</Data></Cell>
    <Cell ss:StyleID="s63"><Data ss:Type="Number">0.89630100000000001</Data></Cell>
    <Cell ss:StyleID="s63"><Data ss:Type="Number">73.306600000000003</Data></Cell>
    <Cell ss:StyleID="s63"><Data ss:Type="Number">6.3538199999999998</Data></Cell>
    <Cell ss:StyleID="s64"><Data ss:Type="Number">5.0000000000000002E-5</Data></Cell>
    <Cell ss:StyleID="s63"><Data ss:Type="Number">5.2906999999999997E-4</Data></Cell>
   </Row>
   <Row>
    <Cell ss:StyleID="s71"><Data ss:Type="String">MRVI1</Data></Cell>
    <Cell ss:StyleID="s63"><Data ss:Type="String">2:52130619-52276725</Data></Cell>
    <Cell ss:StyleID="s63"><Data ss:Type="Number">4.9665299999999997</Data></Cell>
    <Cell ss:StyleID="s63"><Data ss:Type="Number">6.1026700000000003E-2</Data></Cell>
    <Cell ss:StyleID="s63"><Data ss:Type="Number">-6.3466500000000003</Data></Cell>
    <Cell ss:StyleID="s64"><Data ss:Type="Number">5.0000000000000002E-5</Data></Cell>
    <Cell ss:StyleID="s63"><Data ss:Type="Number">5.2906999999999997E-4</Data></Cell>
   </Row>
   <Row>
    <Cell ss:StyleID="s71"><Data ss:Type="String">TMEM158</Data></Cell>
    <Cell ss:StyleID="s63"><Data ss:Type="String">13:31445247-31447088</Data></Cell>
    <Cell ss:StyleID="s63"><Data ss:Type="Number">54.314</Data></Cell>
    <Cell ss:StyleID="s63"><Data ss:Type="Number">0.67137999999999998</Data></Cell>
    <Cell ss:StyleID="s63"><Data ss:Type="Number">-6.33805</Data></Cell>
    <Cell ss:StyleID="s64"><Data ss:Type="Number">5.0000000000000002E-5</Data></Cell>
    <Cell ss:StyleID="s63"><Data ss:Type="Number">5.2906999999999997E-4</Data></Cell>
   </Row>
   <Row>
    <Cell ss:StyleID="s71"><Data ss:Type="String">ADRA1B</Data></Cell>
    <Cell ss:StyleID="s63"><Data ss:Type="String">16:69039661-69092287</Data></Cell>
    <Cell ss:StyleID="s63"><Data ss:Type="Number">5.1340500000000002</Data></Cell>
    <Cell ss:StyleID="s63"><Data ss:Type="Number">6.4444100000000004E-2</Data></Cell>
    <Cell ss:StyleID="s63"><Data ss:Type="Number">-6.3159099999999997</Data></Cell>
    <Cell ss:StyleID="s63"><Data ss:Type="Number">8.9999999999999998E-4</Data></Cell>
    <Cell ss:StyleID="s63"><Data ss:Type="Number">6.5615700000000001E-3</Data></Cell>
   </Row>
   <Row>
    <Cell ss:StyleID="s71"><Data ss:Type="String">CHI3L1,MYBPH</Data></Cell>
    <Cell ss:StyleID="s63"><Data ss:Type="String">9:125293782-125353628</Data></Cell>
    <Cell ss:StyleID="s63"><Data ss:Type="Number">27.838200000000001</Data></Cell>
    <Cell ss:StyleID="s63"><Data ss:Type="Number">0.35187200000000002</Data></Cell>
    <Cell ss:StyleID="s63"><Data ss:Type="Number">-6.3058699999999996</Data></Cell>
    <Cell ss:StyleID="s64"><Data ss:Type="Number">5.0000000000000002E-5</Data></Cell>
    <Cell ss:StyleID="s63"><Data ss:Type="Number">5.2906999999999997E-4</Data></Cell>
   </Row>
   <Row>
    <Cell ss:StyleID="s71"><Data ss:Type="String">ENSSSCG00000030699</Data></Cell>
    <Cell ss:StyleID="s63"><Data ss:Type="String">4:127084407-127115246</Data></Cell>
    <Cell ss:StyleID="s63"><Data ss:Type="Number">391.63299999999998</Data></Cell>
    <Cell ss:StyleID="s63"><Data ss:Type="Number">4.9949300000000001</Data></Cell>
    <Cell ss:StyleID="s63"><Data ss:Type="Number">-6.2928899999999999</Data></Cell>
    <Cell ss:StyleID="s64"><Data ss:Type="Number">5.0000000000000002E-5</Data></Cell>
    <Cell ss:StyleID="s63"><Data ss:Type="Number">5.2906999999999997E-4</Data></Cell>
   </Row>
   <Row>
    <Cell ss:StyleID="s71"><Data ss:Type="String">COL11A1</Data></Cell>
    <Cell ss:StyleID="s63"><Data ss:Type="String">4:127267389-127517815</Data></Cell>
    <Cell ss:StyleID="s63"><Data ss:Type="Number">258.29199999999997</Data></Cell>
    <Cell ss:StyleID="s63"><Data ss:Type="Number">3.30219</Data></Cell>
    <Cell ss:StyleID="s63"><Data ss:Type="Number">-6.2894399999999999</Data></Cell>
    <Cell ss:StyleID="s64"><Data ss:Type="Number">5.0000000000000002E-5</Data></Cell>
    <Cell ss:StyleID="s63"><Data ss:Type="Number">5.2906999999999997E-4</Data></Cell>
   </Row>
   <Row>
    <Cell ss:StyleID="s71"><Data ss:Type="String">SERPINB9</Data></Cell>
    <Cell ss:StyleID="s63"><Data ss:Type="String">GL896083.1:1422-10855</Data></Cell>
    <Cell ss:StyleID="s63"><Data ss:Type="Number">3.1118999999999999</Data></Cell>
    <Cell ss:StyleID="s63"><Data ss:Type="Number">3.9921400000000003E-2</Data></Cell>
    <Cell ss:StyleID="s63"><Data ss:Type="Number">-6.2844899999999999</Data></Cell>
    <Cell ss:StyleID="s63"><Data ss:Type="Number">2.9999999999999997E-4</Data></Cell>
    <Cell ss:StyleID="s63"><Data ss:Type="Number">2.6256000000000001E-3</Data></Cell>
   </Row>
   <Row>
    <Cell ss:StyleID="s71"><Data ss:Type="String">AMEL</Data></Cell>
    <Cell ss:StyleID="s63"><Data ss:Type="String">X:8472833-9213814</Data></Cell>
    <Cell ss:StyleID="s63"><Data ss:Type="Number">8.7273300000000002E-3</Data></Cell>
    <Cell ss:StyleID="s63"><Data ss:Type="Number">0.67438500000000001</Data></Cell>
    <Cell ss:StyleID="s63"><Data ss:Type="Number">6.27189</Data></Cell>
    <Cell ss:StyleID="s63"><Data ss:Type="Number">4.5999999999999999E-3</Data></Cell>
    <Cell ss:StyleID="s63"><Data ss:Type="Number">2.4954E-2</Data></Cell>
   </Row>
   <Row>
    <Cell ss:StyleID="s71"><Data ss:Type="String">ENSSSCG00000014221</Data></Cell>
    <Cell ss:StyleID="s63"><Data ss:Type="String">2:125024908-125122073</Data></Cell>
    <Cell ss:StyleID="s63"><Data ss:Type="Number">8.1483899999999991</Data></Cell>
    <Cell ss:StyleID="s63"><Data ss:Type="Number">0.105743</Data></Cell>
    <Cell ss:StyleID="s63"><Data ss:Type="Number">-6.2678799999999999</Data></Cell>
    <Cell ss:StyleID="s64"><Data ss:Type="Number">5.0000000000000002E-5</Data></Cell>
    <Cell ss:StyleID="s63"><Data ss:Type="Number">5.2906999999999997E-4</Data></Cell>
   </Row>
   <Row>
    <Cell ss:StyleID="s71"><Data ss:Type="String">ENSSSCG00000006875</Data></Cell>
    <Cell ss:StyleID="s63"><Data ss:Type="String">4:130278117-130315948</Data></Cell>
    <Cell ss:StyleID="s63"><Data ss:Type="Number">4.2261499999999996</Data></Cell>
    <Cell ss:StyleID="s63"><Data ss:Type="Number">5.7057900000000002E-2</Data></Cell>
    <Cell ss:StyleID="s63"><Data ss:Type="Number">-6.2107700000000001</Data></Cell>
    <Cell ss:StyleID="s64"><Data ss:Type="Number">5.0000000000000002E-5</Data></Cell>
    <Cell ss:StyleID="s63"><Data ss:Type="Number">5.2906999999999997E-4</Data></Cell>
   </Row>
   <Row>
    <Cell ss:StyleID="s71"><Data ss:Type="String">SDC2</Data></Cell>
    <Cell ss:StyleID="s63"><Data ss:Type="String">4:43121878-43248320</Data></Cell>
    <Cell ss:StyleID="s63"><Data ss:Type="Number">412.327</Data></Cell>
    <Cell ss:StyleID="s63"><Data ss:Type="Number">5.6189499999999999</Data></Cell>
    <Cell ss:StyleID="s63"><Data ss:Type="Number">-6.1973399999999996</Data></Cell>
    <Cell ss:StyleID="s64"><Data ss:Type="Number">5.0000000000000002E-5</Data></Cell>
    <Cell ss:StyleID="s63"><Data ss:Type="Number">5.2906999999999997E-4</Data></Cell>
   </Row>
   <Row>
    <Cell ss:StyleID="s71"><Data ss:Type="String">PCSK1</Data></Cell>
    <Cell ss:StyleID="s63"><Data ss:Type="String">GL895717.1:69561-112481</Data></Cell>
    <Cell ss:StyleID="s63"><Data ss:Type="Number">0.17530299999999999</Data></Cell>
    <Cell ss:StyleID="s63"><Data ss:Type="Number">12.759499999999999</Data></Cell>
    <Cell ss:StyleID="s63"><Data ss:Type="Number">6.1855700000000002</Data></Cell>
    <Cell ss:StyleID="s64"><Data ss:Type="Number">5.0000000000000002E-5</Data></Cell>
    <Cell ss:StyleID="s63"><Data ss:Type="Number">5.2906999999999997E-4</Data></Cell>
   </Row>
   <Row>
    <Cell ss:StyleID="s71"><Data ss:Type="String">TACSTD1</Data></Cell>
    <Cell ss:StyleID="s63"><Data ss:Type="String">3:99312714-99328503</Data></Cell>
    <Cell ss:StyleID="s63"><Data ss:Type="Number">3.6317599999999999</Data></Cell>
    <Cell ss:StyleID="s63"><Data ss:Type="Number">4.99818E-2</Data></Cell>
    <Cell ss:StyleID="s63"><Data ss:Type="Number">-6.1831199999999997</Data></Cell>
    <Cell ss:StyleID="s63"><Data ss:Type="Number">2.9499999999999999E-3</Data></Cell>
    <Cell ss:StyleID="s63"><Data ss:Type="Number">1.7397800000000001E-2</Data></Cell>
   </Row>
   <Row>
    <Cell ss:StyleID="s71"><Data ss:Type="String">MNDA</Data></Cell>
    <Cell ss:StyleID="s63"><Data ss:Type="String">4:99372428-99430984</Data></Cell>
    <Cell ss:StyleID="s63"><Data ss:Type="Number">5.0632999999999997E-2</Data></Cell>
    <Cell ss:StyleID="s63"><Data ss:Type="Number">3.59402</Data></Cell>
    <Cell ss:StyleID="s63"><Data ss:Type="Number">6.1493799999999998</Data></Cell>
    <Cell ss:StyleID="s63"><Data ss:Type="Number">4.0000000000000002E-4</Data></Cell>
    <Cell ss:StyleID="s63"><Data ss:Type="Number">3.3546800000000001E-3</Data></Cell>
   </Row>
   <Row>
    <Cell ss:StyleID="s71"><Data ss:Type="String">MYO1D</Data></Cell>
    <Cell ss:StyleID="s63"><Data ss:Type="String">12:43791587-44248446</Data></Cell>
    <Cell ss:StyleID="s63"><Data ss:Type="Number">123.19199999999999</Data></Cell>
    <Cell ss:StyleID="s63"><Data ss:Type="Number">1.7361899999999999</Data></Cell>
    <Cell ss:StyleID="s63"><Data ss:Type="Number">-6.1488399999999999</Data></Cell>
    <Cell ss:StyleID="s64"><Data ss:Type="Number">5.0000000000000002E-5</Data></Cell>
    <Cell ss:StyleID="s63"><Data ss:Type="Number">5.2906999999999997E-4</Data></Cell>
   </Row>
   <Row>
    <Cell ss:StyleID="s71"><Data ss:Type="String">RBP4</Data></Cell>
    <Cell ss:StyleID="s63"><Data ss:Type="String">14:114769058-114776317</Data></Cell>
    <Cell ss:StyleID="s63"><Data ss:Type="Number">1.35781</Data></Cell>
    <Cell ss:StyleID="s63"><Data ss:Type="Number">96.215100000000007</Data></Cell>
    <Cell ss:StyleID="s63"><Data ss:Type="Number">6.1469100000000001</Data></Cell>
    <Cell ss:StyleID="s64"><Data ss:Type="Number">5.0000000000000002E-5</Data></Cell>
    <Cell ss:StyleID="s63"><Data ss:Type="Number">5.2906999999999997E-4</Data></Cell>
   </Row>
   <Row>
    <Cell ss:StyleID="s71"><Data ss:Type="String">GPX3</Data></Cell>
    <Cell ss:StyleID="s63"><Data ss:Type="String">16:78282293-78345604</Data></Cell>
    <Cell ss:StyleID="s63"><Data ss:Type="Number">56.137799999999999</Data></Cell>
    <Cell ss:StyleID="s63"><Data ss:Type="Number">0.80326699999999995</Data></Cell>
    <Cell ss:StyleID="s63"><Data ss:Type="Number">-6.1269499999999999</Data></Cell>
    <Cell ss:StyleID="s63"><Data ss:Type="Number">7.3000000000000001E-3</Data></Cell>
    <Cell ss:StyleID="s63"><Data ss:Type="Number">3.5937900000000002E-2</Data></Cell>
   </Row>
   <Row>
    <Cell ss:StyleID="s71"><Data ss:Type="String">OGN</Data></Cell>
    <Cell ss:StyleID="s63"><Data ss:Type="String">3:43250504-43259402</Data></Cell>
    <Cell ss:StyleID="s63"><Data ss:Type="Number">14.0671</Data></Cell>
    <Cell ss:StyleID="s63"><Data ss:Type="Number">0.20297899999999999</Data></Cell>
    <Cell ss:StyleID="s63"><Data ss:Type="Number">-6.1148499999999997</Data></Cell>
    <Cell ss:StyleID="s64"><Data ss:Type="Number">5.0000000000000002E-5</Data></Cell>
    <Cell ss:StyleID="s63"><Data ss:Type="Number">5.2906999999999997E-4</Data></Cell>
   </Row>
   <Row>
    <Cell ss:StyleID="s71"><Data ss:Type="String">LOXL4</Data></Cell>
    <Cell ss:StyleID="s63"><Data ss:Type="String">14:118887669-119005187</Data></Cell>
    <Cell ss:StyleID="s63"><Data ss:Type="Number">30.9711</Data></Cell>
    <Cell ss:StyleID="s63"><Data ss:Type="Number">0.45311699999999999</Data></Cell>
    <Cell ss:StyleID="s63"><Data ss:Type="Number">-6.0949</Data></Cell>
    <Cell ss:StyleID="s64"><Data ss:Type="Number">5.0000000000000002E-5</Data></Cell>
    <Cell ss:StyleID="s63"><Data ss:Type="Number">5.2906999999999997E-4</Data></Cell>
   </Row>
   <Row>
    <Cell ss:StyleID="s71"><Data ss:Type="String">ENSSSCG00000008882</Data></Cell>
    <Cell ss:StyleID="s63"><Data ss:Type="String">13:12164825-12166863</Data></Cell>
    <Cell ss:StyleID="s63"><Data ss:Type="Number">19.679500000000001</Data></Cell>
    <Cell ss:StyleID="s63"><Data ss:Type="Number">0.28859600000000002</Data></Cell>
    <Cell ss:StyleID="s63"><Data ss:Type="Number">-6.0914999999999999</Data></Cell>
    <Cell ss:StyleID="s63"><Data ss:Type="Number">3.5E-4</Data></Cell>
    <Cell ss:StyleID="s63"><Data ss:Type="Number">3.00183E-3</Data></Cell>
   </Row>
   <Row>
    <Cell ss:StyleID="s71"><Data ss:Type="String">7SK</Data></Cell>
    <Cell ss:StyleID="s63"><Data ss:Type="String">1:11447329-11453383</Data></Cell>
    <Cell ss:StyleID="s63"><Data ss:Type="Number">2.7485900000000001</Data></Cell>
    <Cell ss:StyleID="s63"><Data ss:Type="Number">4.0652199999999999E-2</Data></Cell>
    <Cell ss:StyleID="s63"><Data ss:Type="Number">-6.0792099999999998</Data></Cell>
    <Cell ss:StyleID="s63"><Data ss:Type="Number">1E-4</Data></Cell>
    <Cell ss:StyleID="s63"><Data ss:Type="Number">9.9454500000000011E-4</Data></Cell>
   </Row>
   <Row>
    <Cell ss:StyleID="s71"><Data ss:Type="String">LAMB3</Data></Cell>
    <Cell ss:StyleID="s63"><Data ss:Type="String">9:146585179-146616211</Data></Cell>
    <Cell ss:StyleID="s63"><Data ss:Type="Number">4.8624000000000001</Data></Cell>
    <Cell ss:StyleID="s63"><Data ss:Type="Number">7.2361800000000004E-2</Data></Cell>
    <Cell ss:StyleID="s63"><Data ss:Type="Number">-6.0702999999999996</Data></Cell>
    <Cell ss:StyleID="s64"><Data ss:Type="Number">5.0000000000000002E-5</Data></Cell>
    <Cell ss:StyleID="s63"><Data ss:Type="Number">5.2906999999999997E-4</Data></Cell>
   </Row>
   <Row>
    <Cell ss:StyleID="s71"><Data ss:Type="String">ANKRD1</Data></Cell>
    <Cell ss:StyleID="s63"><Data ss:Type="String">14:111715048-111724029</Data></Cell>
    <Cell ss:StyleID="s63"><Data ss:Type="Number">2.70418</Data></Cell>
    <Cell ss:StyleID="s63"><Data ss:Type="Number">4.0697900000000002E-2</Data></Cell>
    <Cell ss:StyleID="s63"><Data ss:Type="Number">-6.0540900000000004</Data></Cell>
    <Cell ss:StyleID="s63"><Data ss:Type="Number">5.4999999999999997E-3</Data></Cell>
    <Cell ss:StyleID="s63"><Data ss:Type="Number">2.8804799999999998E-2</Data></Cell>
   </Row>
   <Row>
    <Cell ss:StyleID="s71"><Data ss:Type="String">BCHE</Data></Cell>
    <Cell ss:StyleID="s63"><Data ss:Type="String">13:113411282-113471750</Data></Cell>
    <Cell ss:StyleID="s63"><Data ss:Type="Number">0.20712800000000001</Data></Cell>
    <Cell ss:StyleID="s63"><Data ss:Type="Number">13.4892</Data></Cell>
    <Cell ss:StyleID="s63"><Data ss:Type="Number">6.0251400000000004</Data></Cell>
    <Cell ss:StyleID="s64"><Data ss:Type="Number">5.0000000000000002E-5</Data></Cell>
    <Cell ss:StyleID="s63"><Data ss:Type="Number">5.2906999999999997E-4</Data></Cell>
   </Row>
   <Row>
    <Cell ss:StyleID="s71"><Data ss:Type="String">NPSR1</Data></Cell>
    <Cell ss:StyleID="s63"><Data ss:Type="String">18:42772919-42913047</Data></Cell>
    <Cell ss:StyleID="s63"><Data ss:Type="Number">0.38078699999999999</Data></Cell>
    <Cell ss:StyleID="s63"><Data ss:Type="Number">24.749400000000001</Data></Cell>
    <Cell ss:StyleID="s63"><Data ss:Type="Number">6.0222600000000002</Data></Cell>
    <Cell ss:StyleID="s64"><Data ss:Type="Number">5.0000000000000002E-5</Data></Cell>
    <Cell ss:StyleID="s63"><Data ss:Type="Number">5.2906999999999997E-4</Data></Cell>
   </Row>
   <Row>
    <Cell ss:StyleID="s71"><Data ss:Type="String">KCNIP1</Data></Cell>
    <Cell ss:StyleID="s63"><Data ss:Type="String">16:57502901-57594298</Data></Cell>
    <Cell ss:StyleID="s63"><Data ss:Type="Number">1.9031499999999999</Data></Cell>
    <Cell ss:StyleID="s63"><Data ss:Type="Number">2.9925E-2</Data></Cell>
    <Cell ss:StyleID="s63"><Data ss:Type="Number">-5.9908999999999999</Data></Cell>
    <Cell ss:StyleID="s64"><Data ss:Type="Number">5.0000000000000002E-5</Data></Cell>
    <Cell ss:StyleID="s63"><Data ss:Type="Number">5.2906999999999997E-4</Data></Cell>
   </Row>
   <Row>
    <Cell ss:StyleID="s71"><Data ss:Type="String">CA2</Data></Cell>
    <Cell ss:StyleID="s63"><Data ss:Type="String">4:56156731-56174841</Data></Cell>
    <Cell ss:StyleID="s63"><Data ss:Type="Number">6.5524600000000002E-2</Data></Cell>
    <Cell ss:StyleID="s63"><Data ss:Type="Number">4.1605800000000004</Data></Cell>
    <Cell ss:StyleID="s63"><Data ss:Type="Number">5.9885999999999999</Data></Cell>
    <Cell ss:StyleID="s63"><Data ss:Type="Number">3.65E-3</Data></Cell>
    <Cell ss:StyleID="s63"><Data ss:Type="Number">2.06421E-2</Data></Cell>
   </Row>
   <Row>
    <Cell ss:StyleID="s71"><Data ss:Type="String">PSTPIP1</Data></Cell>
    <Cell ss:StyleID="s63"><Data ss:Type="String">7:61838183-61880676</Data></Cell>
    <Cell ss:StyleID="s63"><Data ss:Type="Number">0.21625900000000001</Data></Cell>
    <Cell ss:StyleID="s63"><Data ss:Type="Number">13.380100000000001</Data></Cell>
    <Cell ss:StyleID="s63"><Data ss:Type="Number">5.9511799999999999</Data></Cell>
    <Cell ss:StyleID="s64"><Data ss:Type="Number">5.0000000000000002E-5</Data></Cell>
    <Cell ss:StyleID="s63"><Data ss:Type="Number">5.2906999999999997E-4</Data></Cell>
   </Row>
   <Row>
    <Cell ss:StyleID="s71"><Data ss:Type="String">WISP2</Data></Cell>
    <Cell ss:StyleID="s63"><Data ss:Type="String">17:52668110-52683103</Data></Cell>
    <Cell ss:StyleID="s63"><Data ss:Type="Number">24.865200000000002</Data></Cell>
    <Cell ss:StyleID="s63"><Data ss:Type="Number">0.40513700000000002</Data></Cell>
    <Cell ss:StyleID="s63"><Data ss:Type="Number">-5.9395699999999998</Data></Cell>
    <Cell ss:StyleID="s64"><Data ss:Type="Number">5.0000000000000002E-5</Data></Cell>
    <Cell ss:StyleID="s63"><Data ss:Type="Number">5.2906999999999997E-4</Data></Cell>
   </Row>
   <Row>
    <Cell ss:StyleID="s71"><Data ss:Type="String">HES4</Data></Cell>
    <Cell ss:StyleID="s63"><Data ss:Type="String">6:57945475-57948145</Data></Cell>
    <Cell ss:StyleID="s63"><Data ss:Type="Number">0.18560699999999999</Data></Cell>
    <Cell ss:StyleID="s63"><Data ss:Type="Number">11.329000000000001</Data></Cell>
    <Cell ss:StyleID="s63"><Data ss:Type="Number">5.9316300000000002</Data></Cell>
    <Cell ss:StyleID="s64"><Data ss:Type="Number">5.0000000000000002E-5</Data></Cell>
    <Cell ss:StyleID="s63"><Data ss:Type="Number">5.2906999999999997E-4</Data></Cell>
   </Row>
   <Row>
    <Cell ss:StyleID="s71"><Data ss:Type="String">CCDC80</Data></Cell>
    <Cell ss:StyleID="s63"><Data ss:Type="String">13:156786933-156826093</Data></Cell>
    <Cell ss:StyleID="s63"><Data ss:Type="Number">112.446</Data></Cell>
    <Cell ss:StyleID="s63"><Data ss:Type="Number">1.8547499999999999</Data></Cell>
    <Cell ss:StyleID="s63"><Data ss:Type="Number">-5.9218599999999997</Data></Cell>
    <Cell ss:StyleID="s64"><Data ss:Type="Number">5.0000000000000002E-5</Data></Cell>
    <Cell ss:StyleID="s63"><Data ss:Type="Number">5.2906999999999997E-4</Data></Cell>
   </Row>
   <Row>
    <Cell ss:StyleID="s71"><Data ss:Type="String">PAX8</Data></Cell>
    <Cell ss:StyleID="s63"><Data ss:Type="String">GL893900.2:46973-81415</Data></Cell>
    <Cell ss:StyleID="s63"><Data ss:Type="Number">5.0480700000000003E-2</Data></Cell>
    <Cell ss:StyleID="s63"><Data ss:Type="Number">3.0568900000000001</Data></Cell>
    <Cell ss:StyleID="s63"><Data ss:Type="Number">5.9201899999999998</Data></Cell>
    <Cell ss:StyleID="s63"><Data ss:Type="Number">1E-4</Data></Cell>
    <Cell ss:StyleID="s63"><Data ss:Type="Number">9.9454500000000011E-4</Data></Cell>
   </Row>
   <Row>
    <Cell ss:StyleID="s71"><Data ss:Type="String">ENSSSCG00000029042</Data></Cell>
    <Cell ss:StyleID="s63"><Data ss:Type="String">15:84798247-84826843</Data></Cell>
    <Cell ss:StyleID="s63"><Data ss:Type="Number">0.22114600000000001</Data></Cell>
    <Cell ss:StyleID="s63"><Data ss:Type="Number">13.331899999999999</Data></Cell>
    <Cell ss:StyleID="s63"><Data ss:Type="Number">5.9137399999999998</Data></Cell>
    <Cell ss:StyleID="s64"><Data ss:Type="Number">5.0000000000000002E-5</Data></Cell>
    <Cell ss:StyleID="s63"><Data ss:Type="Number">5.2906999999999997E-4</Data></Cell>
   </Row>
   <Row>
    <Cell ss:StyleID="s71"><Data ss:Type="String">ENSSSCG00000006851</Data></Cell>
    <Cell ss:StyleID="s63"><Data ss:Type="String">4:122409583-122879785</Data></Cell>
    <Cell ss:StyleID="s63"><Data ss:Type="Number">3.54236</Data></Cell>
    <Cell ss:StyleID="s63"><Data ss:Type="Number">5.9363800000000001E-2</Data></Cell>
    <Cell ss:StyleID="s63"><Data ss:Type="Number">-5.8989799999999999</Data></Cell>
    <Cell ss:StyleID="s64"><Data ss:Type="Number">5.0000000000000002E-5</Data></Cell>
    <Cell ss:StyleID="s63"><Data ss:Type="Number">5.2906999999999997E-4</Data></Cell>
   </Row>
   <Row>
    <Cell ss:StyleID="s71"><Data ss:Type="String">ABCG1</Data></Cell>
    <Cell ss:StyleID="s63"><Data ss:Type="String">13:215871427-216028929</Data></Cell>
    <Cell ss:StyleID="s63"><Data ss:Type="Number">3.9834799999999997E-2</Data></Cell>
    <Cell ss:StyleID="s63"><Data ss:Type="Number">2.3703699999999999</Data></Cell>
    <Cell ss:StyleID="s63"><Data ss:Type="Number">5.8949400000000001</Data></Cell>
    <Cell ss:StyleID="s63"><Data ss:Type="Number">4.0000000000000002E-4</Data></Cell>
    <Cell ss:StyleID="s63"><Data ss:Type="Number">3.3546800000000001E-3</Data></Cell>
   </Row>
   <Row>
    <Cell ss:StyleID="s71"><Data ss:Type="String">DHRS3</Data></Cell>
    <Cell ss:StyleID="s63"><Data ss:Type="String">6:66685214-66695554</Data></Cell>
    <Cell ss:StyleID="s63"><Data ss:Type="Number">13.439500000000001</Data></Cell>
    <Cell ss:StyleID="s63"><Data ss:Type="Number">0.226216</Data></Cell>
    <Cell ss:StyleID="s63"><Data ss:Type="Number">-5.8926299999999996</Data></Cell>
    <Cell ss:StyleID="s64"><Data ss:Type="Number">5.0000000000000002E-5</Data></Cell>
    <Cell ss:StyleID="s63"><Data ss:Type="Number">5.2906999999999997E-4</Data></Cell>
   </Row>
   <Row>
    <Cell ss:StyleID="s71"><Data ss:Type="String">MYOZ2</Data></Cell>
    <Cell ss:StyleID="s63"><Data ss:Type="String">8:112388714-112390175</Data></Cell>
    <Cell ss:StyleID="s63"><Data ss:Type="Number">4.83934</Data></Cell>
    <Cell ss:StyleID="s63"><Data ss:Type="Number">283.44299999999998</Data></Cell>
    <Cell ss:StyleID="s63"><Data ss:Type="Number">5.8720999999999997</Data></Cell>
    <Cell ss:StyleID="s64"><Data ss:Type="Number">5.0000000000000002E-5</Data></Cell>
    <Cell ss:StyleID="s63"><Data ss:Type="Number">5.2906999999999997E-4</Data></Cell>
   </Row>
   <Row>
    <Cell ss:StyleID="s71"><Data ss:Type="String">NEBL</Data></Cell>
    <Cell ss:StyleID="s63"><Data ss:Type="String">10:59200695-59719142</Data></Cell>
    <Cell ss:StyleID="s63"><Data ss:Type="Number">0.18015900000000001</Data></Cell>
    <Cell ss:StyleID="s63"><Data ss:Type="Number">10.515000000000001</Data></Cell>
    <Cell ss:StyleID="s63"><Data ss:Type="Number">5.8670299999999997</Data></Cell>
    <Cell ss:StyleID="s64"><Data ss:Type="Number">5.0000000000000002E-5</Data></Cell>
    <Cell ss:StyleID="s63"><Data ss:Type="Number">5.2906999999999997E-4</Data></Cell>
   </Row>
   <Row>
    <Cell ss:StyleID="s71"><Data ss:Type="String">MYL9</Data></Cell>
    <Cell ss:StyleID="s63"><Data ss:Type="String">17:45264860-45272225</Data></Cell>
    <Cell ss:StyleID="s63"><Data ss:Type="Number">454.21300000000002</Data></Cell>
    <Cell ss:StyleID="s63"><Data ss:Type="Number">7.9640300000000002</Data></Cell>
    <Cell ss:StyleID="s63"><Data ss:Type="Number">-5.8337300000000001</Data></Cell>
    <Cell ss:StyleID="s64"><Data ss:Type="Number">5.0000000000000002E-5</Data></Cell>
    <Cell ss:StyleID="s63"><Data ss:Type="Number">5.2906999999999997E-4</Data></Cell>
   </Row>
   <Row>
    <Cell ss:StyleID="s71"><Data ss:Type="String">BDKRB1,BDKRB2</Data></Cell>
    <Cell ss:StyleID="s63"><Data ss:Type="String">7:124699865-124750666</Data></Cell>
    <Cell ss:StyleID="s63"><Data ss:Type="Number">1.73258</Data></Cell>
    <Cell ss:StyleID="s63"><Data ss:Type="Number">98.059899999999999</Data></Cell>
    <Cell ss:StyleID="s63"><Data ss:Type="Number">5.8226699999999996</Data></Cell>
    <Cell ss:StyleID="s64"><Data ss:Type="Number">5.0000000000000002E-5</Data></Cell>
    <Cell ss:StyleID="s63"><Data ss:Type="Number">5.2906999999999997E-4</Data></Cell>
   </Row>
   <Row>
    <Cell ss:StyleID="s71"><Data ss:Type="String">IL17B</Data></Cell>
    <Cell ss:StyleID="s63"><Data ss:Type="String">2:157292053-157317636</Data></Cell>
    <Cell ss:StyleID="s63"><Data ss:Type="Number">2.71658</Data></Cell>
    <Cell ss:StyleID="s63"><Data ss:Type="Number">4.9766299999999999E-2</Data></Cell>
    <Cell ss:StyleID="s63"><Data ss:Type="Number">-5.7704800000000001</Data></Cell>
    <Cell ss:StyleID="s63"><Data ss:Type="Number">2.15E-3</Data></Cell>
    <Cell ss:StyleID="s63"><Data ss:Type="Number">1.34877E-2</Data></Cell>
   </Row>
   <Row>
    <Cell ss:StyleID="s71"><Data ss:Type="String">KRT19</Data></Cell>
    <Cell ss:StyleID="s63"><Data ss:Type="String">12:21536798-21540282</Data></Cell>
    <Cell ss:StyleID="s63"><Data ss:Type="Number">12.945600000000001</Data></Cell>
    <Cell ss:StyleID="s63"><Data ss:Type="Number">0.23752699999999999</Data></Cell>
    <Cell ss:StyleID="s63"><Data ss:Type="Number">-5.76823</Data></Cell>
    <Cell ss:StyleID="s64"><Data ss:Type="Number">5.0000000000000002E-5</Data></Cell>
    <Cell ss:StyleID="s63"><Data ss:Type="Number">5.2906999999999997E-4</Data></Cell>
   </Row>
   <Row>
    <Cell ss:StyleID="s71"><Data ss:Type="String">RGS4</Data></Cell>
    <Cell ss:StyleID="s63"><Data ss:Type="String">4:95093676-95103381</Data></Cell>
    <Cell ss:StyleID="s63"><Data ss:Type="Number">3.0224299999999999</Data></Cell>
    <Cell ss:StyleID="s63"><Data ss:Type="Number">163.571</Data></Cell>
    <Cell ss:StyleID="s63"><Data ss:Type="Number">5.75807</Data></Cell>
    <Cell ss:StyleID="s64"><Data ss:Type="Number">5.0000000000000002E-5</Data></Cell>
    <Cell ss:StyleID="s63"><Data ss:Type="Number">5.2906999999999997E-4</Data></Cell>
   </Row>
   <Row>
    <Cell ss:StyleID="s71"><Data ss:Type="String">KCNK1</Data></Cell>
    <Cell ss:StyleID="s63"><Data ss:Type="String">14:61442842-61548448</Data></Cell>
    <Cell ss:StyleID="s63"><Data ss:Type="Number">0.246418</Data></Cell>
    <Cell ss:StyleID="s63"><Data ss:Type="Number">12.970700000000001</Data></Cell>
    <Cell ss:StyleID="s63"><Data ss:Type="Number">5.7180099999999996</Data></Cell>
    <Cell ss:StyleID="s63"><Data ss:Type="Number">1E-4</Data></Cell>
    <Cell ss:StyleID="s63"><Data ss:Type="Number">9.9454500000000011E-4</Data></Cell>
   </Row>
   <Row>
    <Cell ss:StyleID="s71"><Data ss:Type="String">CPXM2</Data></Cell>
    <Cell ss:StyleID="s63"><Data ss:Type="String">14:144880552-145010683</Data></Cell>
    <Cell ss:StyleID="s63"><Data ss:Type="Number">21.161100000000001</Data></Cell>
    <Cell ss:StyleID="s63"><Data ss:Type="Number">0.40472200000000003</Data></Cell>
    <Cell ss:StyleID="s63"><Data ss:Type="Number">-5.7083399999999997</Data></Cell>
    <Cell ss:StyleID="s64"><Data ss:Type="Number">5.0000000000000002E-5</Data></Cell>
    <Cell ss:StyleID="s63"><Data ss:Type="Number">5.2906999999999997E-4</Data></Cell>
   </Row>
   <Row>
    <Cell ss:StyleID="s71"><Data ss:Type="String">SCN5A</Data></Cell>
    <Cell ss:StyleID="s63"><Data ss:Type="String">13:25516120-25618588</Data></Cell>
    <Cell ss:StyleID="s63"><Data ss:Type="Number">1.03231E-2</Data></Cell>
    <Cell ss:StyleID="s63"><Data ss:Type="Number">0.52234800000000003</Data></Cell>
    <Cell ss:StyleID="s63"><Data ss:Type="Number">5.66106</Data></Cell>
    <Cell ss:StyleID="s63"><Data ss:Type="Number">8.7500000000000008E-3</Data></Cell>
    <Cell ss:StyleID="s63"><Data ss:Type="Number">4.1479299999999997E-2</Data></Cell>
   </Row>
   <Row>
    <Cell ss:StyleID="s71"><Data ss:Type="String">PCDH10</Data></Cell>
    <Cell ss:StyleID="s63"><Data ss:Type="String">8:99226395-99230428</Data></Cell>
    <Cell ss:StyleID="s63"><Data ss:Type="Number">3.9174300000000002E-2</Data></Cell>
    <Cell ss:StyleID="s63"><Data ss:Type="Number">1.96211</Data></Cell>
    <Cell ss:StyleID="s63"><Data ss:Type="Number">5.6463599999999996</Data></Cell>
    <Cell ss:StyleID="s63"><Data ss:Type="Number">4.0000000000000002E-4</Data></Cell>
    <Cell ss:StyleID="s63"><Data ss:Type="Number">3.3546800000000001E-3</Data></Cell>
   </Row>
   <Row>
    <Cell ss:StyleID="s71"><Data ss:Type="String">ENSSSCG00000005377</Data></Cell>
    <Cell ss:StyleID="s63"><Data ss:Type="String">1:268275195-268740816</Data></Cell>
    <Cell ss:StyleID="s63"><Data ss:Type="Number">5.9287400000000003</Data></Cell>
    <Cell ss:StyleID="s63"><Data ss:Type="Number">0.119367</Data></Cell>
    <Cell ss:StyleID="s63"><Data ss:Type="Number">-5.6342400000000001</Data></Cell>
    <Cell ss:StyleID="s64"><Data ss:Type="Number">5.0000000000000002E-5</Data></Cell>
    <Cell ss:StyleID="s63"><Data ss:Type="Number">5.2906999999999997E-4</Data></Cell>
   </Row>
   <Row>
    <Cell ss:StyleID="s71"><Data ss:Type="String">DSP</Data></Cell>
    <Cell ss:StyleID="s63"><Data ss:Type="String">7:4968321-5021221</Data></Cell>
    <Cell ss:StyleID="s63"><Data ss:Type="Number">2.15408</Data></Cell>
    <Cell ss:StyleID="s63"><Data ss:Type="Number">4.3462199999999999E-2</Data></Cell>
    <Cell ss:StyleID="s63"><Data ss:Type="Number">-5.6311600000000004</Data></Cell>
    <Cell ss:StyleID="s64"><Data ss:Type="Number">5.0000000000000002E-5</Data></Cell>
    <Cell ss:StyleID="s63"><Data ss:Type="Number">5.2906999999999997E-4</Data></Cell>
   </Row>
   <Row>
    <Cell ss:StyleID="s71"><Data ss:Type="String">TPRG1</Data></Cell>
    <Cell ss:StyleID="s63"><Data ss:Type="String">13:135947772-136099694</Data></Cell>
    <Cell ss:StyleID="s63"><Data ss:Type="Number">1.38239</Data></Cell>
    <Cell ss:StyleID="s63"><Data ss:Type="Number">68.260800000000003</Data></Cell>
    <Cell ss:StyleID="s63"><Data ss:Type="Number">5.62582</Data></Cell>
    <Cell ss:StyleID="s64"><Data ss:Type="Number">5.0000000000000002E-5</Data></Cell>
    <Cell ss:StyleID="s63"><Data ss:Type="Number">5.2906999999999997E-4</Data></Cell>
   </Row>
   <Row>
    <Cell ss:StyleID="s71"><Data ss:Type="String">CCK</Data></Cell>
    <Cell ss:StyleID="s63"><Data ss:Type="String">13:28610210-28615330</Data></Cell>
    <Cell ss:StyleID="s63"><Data ss:Type="Number">0.18043699999999999</Data></Cell>
    <Cell ss:StyleID="s63"><Data ss:Type="Number">8.7577599999999993</Data></Cell>
    <Cell ss:StyleID="s63"><Data ss:Type="Number">5.601</Data></Cell>
    <Cell ss:StyleID="s63"><Data ss:Type="Number">4.7000000000000002E-3</Data></Cell>
    <Cell ss:StyleID="s63"><Data ss:Type="Number">2.5356799999999999E-2</Data></Cell>
   </Row>
   <Row>
    <Cell ss:StyleID="s71"><Data ss:Type="String">SVEP1</Data></Cell>
    <Cell ss:StyleID="s63"><Data ss:Type="String">1:282115040-282339743</Data></Cell>
    <Cell ss:StyleID="s63"><Data ss:Type="Number">36.067700000000002</Data></Cell>
    <Cell ss:StyleID="s63"><Data ss:Type="Number">0.76384200000000002</Data></Cell>
    <Cell ss:StyleID="s63"><Data ss:Type="Number">-5.5612899999999996</Data></Cell>
    <Cell ss:StyleID="s64"><Data ss:Type="Number">5.0000000000000002E-5</Data></Cell>
    <Cell ss:StyleID="s63"><Data ss:Type="Number">5.2906999999999997E-4</Data></Cell>
   </Row>
   <Row>
    <Cell ss:StyleID="s71"><Data ss:Type="String">HMGA2</Data></Cell>
    <Cell ss:StyleID="s63"><Data ss:Type="String">5:33374852-33519409</Data></Cell>
    <Cell ss:StyleID="s63"><Data ss:Type="Number">0.93038799999999999</Data></Cell>
    <Cell ss:StyleID="s63"><Data ss:Type="Number">43.625599999999999</Data></Cell>
    <Cell ss:StyleID="s63"><Data ss:Type="Number">5.5511999999999997</Data></Cell>
    <Cell ss:StyleID="s64"><Data ss:Type="Number">5.0000000000000002E-5</Data></Cell>
    <Cell ss:StyleID="s63"><Data ss:Type="Number">5.2906999999999997E-4</Data></Cell>
   </Row>
   <Row>
    <Cell ss:StyleID="s71"><Data ss:Type="String">ENSSSCG00000021630</Data></Cell>
    <Cell ss:StyleID="s63"><Data ss:Type="String">6:155073549-155112552</Data></Cell>
    <Cell ss:StyleID="s63"><Data ss:Type="Number">22.619800000000001</Data></Cell>
    <Cell ss:StyleID="s63"><Data ss:Type="Number">0.48853000000000002</Data></Cell>
    <Cell ss:StyleID="s63"><Data ss:Type="Number">-5.5329899999999999</Data></Cell>
    <Cell ss:StyleID="s64"><Data ss:Type="Number">5.0000000000000002E-5</Data></Cell>
    <Cell ss:StyleID="s63"><Data ss:Type="Number">5.2906999999999997E-4</Data></Cell>
   </Row>
   <Row>
    <Cell ss:StyleID="s71"><Data ss:Type="String">PRMT8</Data></Cell>
    <Cell ss:StyleID="s63"><Data ss:Type="String">5:68942251-69061240</Data></Cell>
    <Cell ss:StyleID="s63"><Data ss:Type="Number">0.27749299999999999</Data></Cell>
    <Cell ss:StyleID="s63"><Data ss:Type="Number">12.6243</Data></Cell>
    <Cell ss:StyleID="s63"><Data ss:Type="Number">5.5076000000000001</Data></Cell>
    <Cell ss:StyleID="s63"><Data ss:Type="Number">2.9999999999999997E-4</Data></Cell>
    <Cell ss:StyleID="s63"><Data ss:Type="Number">2.6256000000000001E-3</Data></Cell>
   </Row>
   <Row>
    <Cell ss:StyleID="s71"><Data ss:Type="String">ANKFN1</Data></Cell>
    <Cell ss:StyleID="s63"><Data ss:Type="String">12:33207231-33653616</Data></Cell>
    <Cell ss:StyleID="s63"><Data ss:Type="Number">0.117086</Data></Cell>
    <Cell ss:StyleID="s63"><Data ss:Type="Number">5.2670500000000002</Data></Cell>
    <Cell ss:StyleID="s63"><Data ss:Type="Number">5.4913600000000002</Data></Cell>
    <Cell ss:StyleID="s63"><Data ss:Type="Number">9.6500000000000006E-3</Data></Cell>
    <Cell ss:StyleID="s63"><Data ss:Type="Number">4.4712399999999999E-2</Data></Cell>
   </Row>
   <Row>
    <Cell ss:StyleID="s71"><Data ss:Type="String">RORB</Data></Cell>
    <Cell ss:StyleID="s63"><Data ss:Type="String">1:254616169-254678903</Data></Cell>
    <Cell ss:StyleID="s63"><Data ss:Type="Number">1.8815599999999998E-2</Data></Cell>
    <Cell ss:StyleID="s63"><Data ss:Type="Number">0.83831199999999995</Data></Cell>
    <Cell ss:StyleID="s63"><Data ss:Type="Number">5.4774900000000004</Data></Cell>
    <Cell ss:StyleID="s63"><Data ss:Type="Number">6.7999999999999996E-3</Data></Cell>
    <Cell ss:StyleID="s63"><Data ss:Type="Number">3.3994799999999999E-2</Data></Cell>
   </Row>
   <Row>
    <Cell ss:StyleID="s71"><Data ss:Type="String">ITGA4</Data></Cell>
    <Cell ss:StyleID="s63"><Data ss:Type="String">15:96521133-96637212</Data></Cell>
    <Cell ss:StyleID="s63"><Data ss:Type="Number">0.22640099999999999</Data></Cell>
    <Cell ss:StyleID="s63"><Data ss:Type="Number">10.057600000000001</Data></Cell>
    <Cell ss:StyleID="s63"><Data ss:Type="Number">5.4732599999999998</Data></Cell>
    <Cell ss:StyleID="s64"><Data ss:Type="Number">5.0000000000000002E-5</Data></Cell>
    <Cell ss:StyleID="s63"><Data ss:Type="Number">5.2906999999999997E-4</Data></Cell>
   </Row>
   <Row>
    <Cell ss:StyleID="s71"><Data ss:Type="String">ENPP2</Data></Cell>
    <Cell ss:StyleID="s63"><Data ss:Type="String">4:20337133-20453101</Data></Cell>
    <Cell ss:StyleID="s63"><Data ss:Type="Number">0.11658499999999999</Data></Cell>
    <Cell ss:StyleID="s63"><Data ss:Type="Number">5.1790900000000004</Data></Cell>
    <Cell ss:StyleID="s63"><Data ss:Type="Number">5.4732399999999997</Data></Cell>
    <Cell ss:StyleID="s64"><Data ss:Type="Number">5.0000000000000002E-5</Data></Cell>
    <Cell ss:StyleID="s63"><Data ss:Type="Number">5.2906999999999997E-4</Data></Cell>
   </Row>
   <Row>
    <Cell ss:StyleID="s71"><Data ss:Type="String">ENSSSCG00000000001</Data></Cell>
    <Cell ss:StyleID="s63"><Data ss:Type="String">5:586278-596483</Data></Cell>
    <Cell ss:StyleID="s63"><Data ss:Type="Number">11.129</Data></Cell>
    <Cell ss:StyleID="s63"><Data ss:Type="Number">0.25455</Data></Cell>
    <Cell ss:StyleID="s63"><Data ss:Type="Number">-5.4502300000000004</Data></Cell>
    <Cell ss:StyleID="s64"><Data ss:Type="Number">5.0000000000000002E-5</Data></Cell>
    <Cell ss:StyleID="s63"><Data ss:Type="Number">5.2906999999999997E-4</Data></Cell>
   </Row>
   <Row>
    <Cell ss:StyleID="s71"><Data ss:Type="String">COLGALT2</Data></Cell>
    <Cell ss:StyleID="s63"><Data ss:Type="String">9:137480051-137611261</Data></Cell>
    <Cell ss:StyleID="s63"><Data ss:Type="Number">2.5409299999999999E-2</Data></Cell>
    <Cell ss:StyleID="s63"><Data ss:Type="Number">1.08647</Data></Cell>
    <Cell ss:StyleID="s63"><Data ss:Type="Number">5.4181499999999998</Data></Cell>
    <Cell ss:StyleID="s63"><Data ss:Type="Number">8.4499999999999992E-3</Data></Cell>
    <Cell ss:StyleID="s63"><Data ss:Type="Number">4.0417099999999997E-2</Data></Cell>
   </Row>
   <Row>
    <Cell ss:StyleID="s71"><Data ss:Type="String">ZDBF2</Data></Cell>
    <Cell ss:StyleID="s63"><Data ss:Type="String">15:121111560-121140014</Data></Cell>
    <Cell ss:StyleID="s63"><Data ss:Type="Number">1.41493</Data></Cell>
    <Cell ss:StyleID="s63"><Data ss:Type="Number">3.31626E-2</Data></Cell>
    <Cell ss:StyleID="s63"><Data ss:Type="Number">-5.4150299999999998</Data></Cell>
    <Cell ss:StyleID="s64"><Data ss:Type="Number">5.0000000000000002E-5</Data></Cell>
    <Cell ss:StyleID="s63"><Data ss:Type="Number">5.2906999999999997E-4</Data></Cell>
   </Row>
   <Row>
    <Cell ss:StyleID="s71"><Data ss:Type="String">CH242-98L13.2,MFI2</Data></Cell>
    <Cell ss:StyleID="s63"><Data ss:Type="String">13:142726174-142753708</Data></Cell>
    <Cell ss:StyleID="s63"><Data ss:Type="Number">0.43589800000000001</Data></Cell>
    <Cell ss:StyleID="s63"><Data ss:Type="Number">18.375699999999998</Data></Cell>
    <Cell ss:StyleID="s63"><Data ss:Type="Number">5.3976699999999997</Data></Cell>
    <Cell ss:StyleID="s64"><Data ss:Type="Number">5.0000000000000002E-5</Data></Cell>
    <Cell ss:StyleID="s63"><Data ss:Type="Number">5.2906999999999997E-4</Data></Cell>
   </Row>
   <Row>
    <Cell ss:StyleID="s71"><Data ss:Type="String">LRRC15</Data></Cell>
    <Cell ss:StyleID="s63"><Data ss:Type="String">13:140841391-140864019</Data></Cell>
    <Cell ss:StyleID="s63"><Data ss:Type="Number">2.8542999999999998</Data></Cell>
    <Cell ss:StyleID="s63"><Data ss:Type="Number">6.8898399999999999E-2</Data></Cell>
    <Cell ss:StyleID="s63"><Data ss:Type="Number">-5.3725199999999997</Data></Cell>
    <Cell ss:StyleID="s64"><Data ss:Type="Number">5.0000000000000002E-5</Data></Cell>
    <Cell ss:StyleID="s63"><Data ss:Type="Number">5.2906999999999997E-4</Data></Cell>
   </Row>
   <Row>
    <Cell ss:StyleID="s71"><Data ss:Type="String">TMEM9</Data></Cell>
    <Cell ss:StyleID="s63"><Data ss:Type="String">10:28017150-28031663</Data></Cell>
    <Cell ss:StyleID="s63"><Data ss:Type="Number">5.6302300000000001</Data></Cell>
    <Cell ss:StyleID="s63"><Data ss:Type="Number">0.136769</Data></Cell>
    <Cell ss:StyleID="s63"><Data ss:Type="Number">-5.3633800000000003</Data></Cell>
    <Cell ss:StyleID="s63"><Data ss:Type="Number">3.5E-4</Data></Cell>
    <Cell ss:StyleID="s63"><Data ss:Type="Number">3.00183E-3</Data></Cell>
   </Row>
   <Row>
    <Cell ss:StyleID="s71"><Data ss:Type="String">ISG15</Data></Cell>
    <Cell ss:StyleID="s63"><Data ss:Type="String">GL895967.2:57888-59142</Data></Cell>
    <Cell ss:StyleID="s63"><Data ss:Type="Number">1.7734300000000001</Data></Cell>
    <Cell ss:StyleID="s63"><Data ss:Type="Number">72.250600000000006</Data></Cell>
    <Cell ss:StyleID="s63"><Data ss:Type="Number">5.3483999999999998</Data></Cell>
    <Cell ss:StyleID="s64"><Data ss:Type="Number">5.0000000000000002E-5</Data></Cell>
    <Cell ss:StyleID="s63"><Data ss:Type="Number">5.2906999999999997E-4</Data></Cell>
   </Row>
   <Row>
    <Cell ss:StyleID="s71"><Data ss:Type="String">CLDN11</Data></Cell>
    <Cell ss:StyleID="s63"><Data ss:Type="String">13:117956575-117971437</Data></Cell>
    <Cell ss:StyleID="s63"><Data ss:Type="Number">2.0372300000000001</Data></Cell>
    <Cell ss:StyleID="s63"><Data ss:Type="Number">5.0568700000000001E-2</Data></Cell>
    <Cell ss:StyleID="s63"><Data ss:Type="Number">-5.3322200000000004</Data></Cell>
    <Cell ss:StyleID="s63"><Data ss:Type="Number">3.3500000000000001E-3</Data></Cell>
    <Cell ss:StyleID="s63"><Data ss:Type="Number">1.92271E-2</Data></Cell>
   </Row>
   <Row>
    <Cell ss:StyleID="s71"><Data ss:Type="String">TRIM9</Data></Cell>
    <Cell ss:StyleID="s63"><Data ss:Type="String">1:201010806-201116630</Data></Cell>
    <Cell ss:StyleID="s63"><Data ss:Type="Number">0.63926000000000005</Data></Cell>
    <Cell ss:StyleID="s63"><Data ss:Type="Number">25.683700000000002</Data></Cell>
    <Cell ss:StyleID="s63"><Data ss:Type="Number">5.3283100000000001</Data></Cell>
    <Cell ss:StyleID="s64"><Data ss:Type="Number">5.0000000000000002E-5</Data></Cell>
    <Cell ss:StyleID="s63"><Data ss:Type="Number">5.2906999999999997E-4</Data></Cell>
   </Row>
   <Row>
    <Cell ss:StyleID="s71"><Data ss:Type="String">ISM1</Data></Cell>
    <Cell ss:StyleID="s63"><Data ss:Type="String">17:24517742-24609368</Data></Cell>
    <Cell ss:StyleID="s63"><Data ss:Type="Number">182.47</Data></Cell>
    <Cell ss:StyleID="s63"><Data ss:Type="Number">4.5624599999999997</Data></Cell>
    <Cell ss:StyleID="s63"><Data ss:Type="Number">-5.3216999999999999</Data></Cell>
    <Cell ss:StyleID="s64"><Data ss:Type="Number">5.0000000000000002E-5</Data></Cell>
    <Cell ss:StyleID="s63"><Data ss:Type="Number">5.2906999999999997E-4</Data></Cell>
   </Row>
   <Row>
    <Cell ss:StyleID="s71"><Data ss:Type="String">CU302381.1</Data></Cell>
    <Cell ss:StyleID="s63"><Data ss:Type="String">4:18398370-18489306</Data></Cell>
    <Cell ss:StyleID="s63"><Data ss:Type="Number">1.83728</Data></Cell>
    <Cell ss:StyleID="s63"><Data ss:Type="Number">73.309299999999993</Data></Cell>
    <Cell ss:StyleID="s63"><Data ss:Type="Number">5.3183499999999997</Data></Cell>
    <Cell ss:StyleID="s64"><Data ss:Type="Number">5.0000000000000002E-5</Data></Cell>
    <Cell ss:StyleID="s63"><Data ss:Type="Number">5.2906999999999997E-4</Data></Cell>
   </Row>
   <Row>
    <Cell ss:StyleID="s71"><Data ss:Type="String">COL4A1</Data></Cell>
    <Cell ss:StyleID="s63"><Data ss:Type="String">11:84258264-84456598</Data></Cell>
    <Cell ss:StyleID="s63"><Data ss:Type="Number">74.037700000000001</Data></Cell>
    <Cell ss:StyleID="s63"><Data ss:Type="Number">1.86496</Data></Cell>
    <Cell ss:StyleID="s63"><Data ss:Type="Number">-5.3110400000000002</Data></Cell>
    <Cell ss:StyleID="s64"><Data ss:Type="Number">5.0000000000000002E-5</Data></Cell>
    <Cell ss:StyleID="s63"><Data ss:Type="Number">5.2906999999999997E-4</Data></Cell>
   </Row>
   <Row>
    <Cell ss:StyleID="s71"><Data ss:Type="String">HPSE</Data></Cell>
    <Cell ss:StyleID="s63"><Data ss:Type="String">8:144378177-144453437</Data></Cell>
    <Cell ss:StyleID="s63"><Data ss:Type="Number">17.070499999999999</Data></Cell>
    <Cell ss:StyleID="s63"><Data ss:Type="Number">0.43137300000000001</Data></Cell>
    <Cell ss:StyleID="s63"><Data ss:Type="Number">-5.3064200000000001</Data></Cell>
    <Cell ss:StyleID="s63"><Data ss:Type="Number">3.9500000000000004E-3</Data></Cell>
    <Cell ss:StyleID="s63"><Data ss:Type="Number">2.206E-2</Data></Cell>
   </Row>
   <Row>
    <Cell ss:StyleID="s71"><Data ss:Type="String">SLIT3</Data></Cell>
    <Cell ss:StyleID="s63"><Data ss:Type="String">16:59123427-59852456</Data></Cell>
    <Cell ss:StyleID="s63"><Data ss:Type="Number">22.4634</Data></Cell>
    <Cell ss:StyleID="s63"><Data ss:Type="Number">0.57401800000000003</Data></Cell>
    <Cell ss:StyleID="s63"><Data ss:Type="Number">-5.2903399999999996</Data></Cell>
    <Cell ss:StyleID="s64"><Data ss:Type="Number">5.0000000000000002E-5</Data></Cell>
    <Cell ss:StyleID="s63"><Data ss:Type="Number">5.2906999999999997E-4</Data></Cell>
   </Row>
   <Row>
    <Cell ss:StyleID="s71"><Data ss:Type="String">CDA</Data></Cell>
    <Cell ss:StyleID="s63"><Data ss:Type="String">6:73017554-73042847</Data></Cell>
    <Cell ss:StyleID="s63"><Data ss:Type="Number">4.9599000000000002</Data></Cell>
    <Cell ss:StyleID="s63"><Data ss:Type="Number">192.84299999999999</Data></Cell>
    <Cell ss:StyleID="s63"><Data ss:Type="Number">5.2809699999999999</Data></Cell>
    <Cell ss:StyleID="s64"><Data ss:Type="Number">5.0000000000000002E-5</Data></Cell>
    <Cell ss:StyleID="s63"><Data ss:Type="Number">5.2906999999999997E-4</Data></Cell>
   </Row>
   <Row>
    <Cell ss:StyleID="s71"><Data ss:Type="String">ENSSSCG00000022308</Data></Cell>
    <Cell ss:StyleID="s63"><Data ss:Type="String">13:148628824-148835004</Data></Cell>
    <Cell ss:StyleID="s63"><Data ss:Type="Number">6.0802500000000002E-2</Data></Cell>
    <Cell ss:StyleID="s63"><Data ss:Type="Number">2.3504399999999999</Data></Cell>
    <Cell ss:StyleID="s63"><Data ss:Type="Number">5.2726499999999996</Data></Cell>
    <Cell ss:StyleID="s63"><Data ss:Type="Number">6.7000000000000002E-3</Data></Cell>
    <Cell ss:StyleID="s63"><Data ss:Type="Number">3.3614400000000003E-2</Data></Cell>
   </Row>
   <Row>
    <Cell ss:StyleID="s71"><Data ss:Type="String">ITGA8</Data></Cell>
    <Cell ss:StyleID="s63"><Data ss:Type="String">10:50828046-51000298</Data></Cell>
    <Cell ss:StyleID="s63"><Data ss:Type="Number">206.69499999999999</Data></Cell>
    <Cell ss:StyleID="s63"><Data ss:Type="Number">5.3587300000000004</Data></Cell>
    <Cell ss:StyleID="s63"><Data ss:Type="Number">-5.2694700000000001</Data></Cell>
    <Cell ss:StyleID="s64"><Data ss:Type="Number">5.0000000000000002E-5</Data></Cell>
    <Cell ss:StyleID="s63"><Data ss:Type="Number">5.2906999999999997E-4</Data></Cell>
   </Row>
   <Row>
    <Cell ss:StyleID="s71"><Data ss:Type="String">KCNK12</Data></Cell>
    <Cell ss:StyleID="s63"><Data ss:Type="String">3:98958453-99306248</Data></Cell>
    <Cell ss:StyleID="s63"><Data ss:Type="Number">0.92618100000000003</Data></Cell>
    <Cell ss:StyleID="s63"><Data ss:Type="Number">35.416899999999998</Data></Cell>
    <Cell ss:StyleID="s63"><Data ss:Type="Number">5.2569999999999997</Data></Cell>
    <Cell ss:StyleID="s64"><Data ss:Type="Number">5.0000000000000002E-5</Data></Cell>
    <Cell ss:StyleID="s63"><Data ss:Type="Number">5.2906999999999997E-4</Data></Cell>
   </Row>
   <Row>
    <Cell ss:StyleID="s71"><Data ss:Type="String">TXNIP</Data></Cell>
    <Cell ss:StyleID="s63"><Data ss:Type="String">4:108991305-108995645</Data></Cell>
    <Cell ss:StyleID="s63"><Data ss:Type="Number">72.392899999999997</Data></Cell>
    <Cell ss:StyleID="s63"><Data ss:Type="Number">1.93834</Data></Cell>
    <Cell ss:StyleID="s63"><Data ss:Type="Number">-5.2229599999999996</Data></Cell>
    <Cell ss:StyleID="s64"><Data ss:Type="Number">5.0000000000000002E-5</Data></Cell>
    <Cell ss:StyleID="s63"><Data ss:Type="Number">5.2906999999999997E-4</Data></Cell>
   </Row>
   <Row>
    <Cell ss:StyleID="s71"><Data ss:Type="String">HHLA2</Data></Cell>
    <Cell ss:StyleID="s63"><Data ss:Type="String">13:160074480-160336635</Data></Cell>
    <Cell ss:StyleID="s63"><Data ss:Type="Number">7.6581399999999994E-2</Data></Cell>
    <Cell ss:StyleID="s63"><Data ss:Type="Number">2.8397199999999998</Data></Cell>
    <Cell ss:StyleID="s63"><Data ss:Type="Number">5.2126099999999997</Data></Cell>
    <Cell ss:StyleID="s64"><Data ss:Type="Number">5.0000000000000002E-5</Data></Cell>
    <Cell ss:StyleID="s63"><Data ss:Type="Number">5.2906999999999997E-4</Data></Cell>
   </Row>
   <Row>
    <Cell ss:StyleID="s71"><Data ss:Type="String">TNFSF9</Data></Cell>
    <Cell ss:StyleID="s63"><Data ss:Type="String">2:73101677-73106777</Data></Cell>
    <Cell ss:StyleID="s63"><Data ss:Type="Number">4.0416400000000001</Data></Cell>
    <Cell ss:StyleID="s63"><Data ss:Type="Number">149.834</Data></Cell>
    <Cell ss:StyleID="s63"><Data ss:Type="Number">5.2122799999999998</Data></Cell>
    <Cell ss:StyleID="s64"><Data ss:Type="Number">5.0000000000000002E-5</Data></Cell>
    <Cell ss:StyleID="s63"><Data ss:Type="Number">5.2906999999999997E-4</Data></Cell>
   </Row>
   <Row>
    <Cell ss:StyleID="s71"><Data ss:Type="String">RGS5</Data></Cell>
    <Cell ss:StyleID="s63"><Data ss:Type="String">4:94999757-95057125</Data></Cell>
    <Cell ss:StyleID="s63"><Data ss:Type="Number">1.11205</Data></Cell>
    <Cell ss:StyleID="s63"><Data ss:Type="Number">40.868000000000002</Data></Cell>
    <Cell ss:StyleID="s63"><Data ss:Type="Number">5.1996799999999999</Data></Cell>
    <Cell ss:StyleID="s64"><Data ss:Type="Number">5.0000000000000002E-5</Data></Cell>
    <Cell ss:StyleID="s63"><Data ss:Type="Number">5.2906999999999997E-4</Data></Cell>
   </Row>
   <Row>
    <Cell ss:StyleID="s71"><Data ss:Type="String">FAM131C</Data></Cell>
    <Cell ss:StyleID="s63"><Data ss:Type="String">6:69529624-69545560</Data></Cell>
    <Cell ss:StyleID="s63"><Data ss:Type="Number">0.71123199999999998</Data></Cell>
    <Cell ss:StyleID="s63"><Data ss:Type="Number">26.078499999999998</Data></Cell>
    <Cell ss:StyleID="s63"><Data ss:Type="Number">5.1963999999999997</Data></Cell>
    <Cell ss:StyleID="s64"><Data ss:Type="Number">5.0000000000000002E-5</Data></Cell>
    <Cell ss:StyleID="s63"><Data ss:Type="Number">5.2906999999999997E-4</Data></Cell>
   </Row>
   <Row>
    <Cell ss:StyleID="s71"><Data ss:Type="String">RARRES2</Data></Cell>
    <Cell ss:StyleID="s63"><Data ss:Type="String">GL892911.1:274865-276565</Data></Cell>
    <Cell ss:StyleID="s63"><Data ss:Type="Number">4.5314800000000002</Data></Cell>
    <Cell ss:StyleID="s63"><Data ss:Type="Number">0.123899</Data></Cell>
    <Cell ss:StyleID="s63"><Data ss:Type="Number">-5.1927500000000002</Data></Cell>
    <Cell ss:StyleID="s63"><Data ss:Type="Number">4.4999999999999997E-3</Data></Cell>
    <Cell ss:StyleID="s63"><Data ss:Type="Number">2.4546800000000001E-2</Data></Cell>
   </Row>
   <Row>
    <Cell ss:StyleID="s71"><Data ss:Type="String">ACVR1C</Data></Cell>
    <Cell ss:StyleID="s63"><Data ss:Type="String">15:71380552-71455731</Data></Cell>
    <Cell ss:StyleID="s63"><Data ss:Type="Number">6.6373100000000004E-2</Data></Cell>
    <Cell ss:StyleID="s63"><Data ss:Type="Number">2.4214799999999999</Data></Cell>
    <Cell ss:StyleID="s63"><Data ss:Type="Number">5.1891400000000001</Data></Cell>
    <Cell ss:StyleID="s63"><Data ss:Type="Number">1.4999999999999999E-4</Data></Cell>
    <Cell ss:StyleID="s63"><Data ss:Type="Number">1.4311E-3</Data></Cell>
   </Row>
   <Row>
    <Cell ss:StyleID="s71"><Data ss:Type="String">ENSSSCG00000030166</Data></Cell>
    <Cell ss:StyleID="s63"><Data ss:Type="String">2:105347804-105404616</Data></Cell>
    <Cell ss:StyleID="s63"><Data ss:Type="Number">0.43400100000000003</Data></Cell>
    <Cell ss:StyleID="s63"><Data ss:Type="Number">15.793200000000001</Data></Cell>
    <Cell ss:StyleID="s63"><Data ss:Type="Number">5.18546</Data></Cell>
    <Cell ss:StyleID="s63"><Data ss:Type="Number">2.9499999999999999E-3</Data></Cell>
    <Cell ss:StyleID="s63"><Data ss:Type="Number">1.7397800000000001E-2</Data></Cell>
   </Row>
   <Row>
    <Cell ss:StyleID="s71"><Data ss:Type="String">ENSSSCG00000001909</Data></Cell>
    <Cell ss:StyleID="s63"><Data ss:Type="String">7:63937456-63965635</Data></Cell>
    <Cell ss:StyleID="s63"><Data ss:Type="Number">8.1298899999999996</Data></Cell>
    <Cell ss:StyleID="s63"><Data ss:Type="Number">0.23138400000000001</Data></Cell>
    <Cell ss:StyleID="s63"><Data ss:Type="Number">-5.1348700000000003</Data></Cell>
    <Cell ss:StyleID="s64"><Data ss:Type="Number">5.0000000000000002E-5</Data></Cell>
    <Cell ss:StyleID="s63"><Data ss:Type="Number">5.2906999999999997E-4</Data></Cell>
   </Row>
   <Row>
    <Cell ss:StyleID="s71"><Data ss:Type="String">COMP</Data></Cell>
    <Cell ss:StyleID="s63"><Data ss:Type="String">2:58815801-58823375</Data></Cell>
    <Cell ss:StyleID="s63"><Data ss:Type="Number">67.892499999999998</Data></Cell>
    <Cell ss:StyleID="s63"><Data ss:Type="Number">1.9548099999999999</Data></Cell>
    <Cell ss:StyleID="s63"><Data ss:Type="Number">-5.11815</Data></Cell>
    <Cell ss:StyleID="s64"><Data ss:Type="Number">5.0000000000000002E-5</Data></Cell>
    <Cell ss:StyleID="s63"><Data ss:Type="Number">5.2906999999999997E-4</Data></Cell>
   </Row>
   <Row>
    <Cell ss:StyleID="s71"><Data ss:Type="String">ENSSSCG00000027124</Data></Cell>
    <Cell ss:StyleID="s63"><Data ss:Type="String">14:44735857-44742688</Data></Cell>
    <Cell ss:StyleID="s63"><Data ss:Type="Number">66.077200000000005</Data></Cell>
    <Cell ss:StyleID="s63"><Data ss:Type="Number">1.9085399999999999</Data></Cell>
    <Cell ss:StyleID="s63"><Data ss:Type="Number">-5.1136100000000004</Data></Cell>
    <Cell ss:StyleID="s64"><Data ss:Type="Number">5.0000000000000002E-5</Data></Cell>
    <Cell ss:StyleID="s63"><Data ss:Type="Number">5.2906999999999997E-4</Data></Cell>
   </Row>
   <Row>
    <Cell ss:StyleID="s71"><Data ss:Type="String">ZNF568</Data></Cell>
    <Cell ss:StyleID="s63"><Data ss:Type="String">6:41549928-41578425</Data></Cell>
    <Cell ss:StyleID="s63"><Data ss:Type="Number">3.6911399999999999</Data></Cell>
    <Cell ss:StyleID="s63"><Data ss:Type="Number">0.10724599999999999</Data></Cell>
    <Cell ss:StyleID="s63"><Data ss:Type="Number">-5.1050700000000004</Data></Cell>
    <Cell ss:StyleID="s63"><Data ss:Type="Number">3.9500000000000004E-3</Data></Cell>
    <Cell ss:StyleID="s63"><Data ss:Type="Number">2.206E-2</Data></Cell>
   </Row>
   <Row>
    <Cell ss:StyleID="s71"><Data ss:Type="String">NTM</Data></Cell>
    <Cell ss:StyleID="s63"><Data ss:Type="String">9:64782140-65420818</Data></Cell>
    <Cell ss:StyleID="s63"><Data ss:Type="Number">0.17938999999999999</Data></Cell>
    <Cell ss:StyleID="s63"><Data ss:Type="Number">6.1650799999999997</Data></Cell>
    <Cell ss:StyleID="s63"><Data ss:Type="Number">5.1029499999999999</Data></Cell>
    <Cell ss:StyleID="s64"><Data ss:Type="Number">5.0000000000000002E-5</Data></Cell>
    <Cell ss:StyleID="s63"><Data ss:Type="Number">5.2906999999999997E-4</Data></Cell>
   </Row>
   <Row>
    <Cell ss:StyleID="s71"><Data ss:Type="String">ATCAY</Data></Cell>
    <Cell ss:StyleID="s63"><Data ss:Type="String">2:75342963-75381642</Data></Cell>
    <Cell ss:StyleID="s63"><Data ss:Type="Number">1.62659E-2</Data></Cell>
    <Cell ss:StyleID="s63"><Data ss:Type="Number">0.54188400000000003</Data></Cell>
    <Cell ss:StyleID="s63"><Data ss:Type="Number">5.0580600000000002</Data></Cell>
    <Cell ss:StyleID="s63"><Data ss:Type="Number">8.6499999999999997E-3</Data></Cell>
    <Cell ss:StyleID="s63"><Data ss:Type="Number">4.1114100000000001E-2</Data></Cell>
   </Row>
   <Row>
    <Cell ss:StyleID="s71"><Data ss:Type="String">ST8SIA4</Data></Cell>
    <Cell ss:StyleID="s63"><Data ss:Type="String">2:110733374-110825901</Data></Cell>
    <Cell ss:StyleID="s63"><Data ss:Type="Number">1.4356899999999999</Data></Cell>
    <Cell ss:StyleID="s63"><Data ss:Type="Number">47.816000000000003</Data></Cell>
    <Cell ss:StyleID="s63"><Data ss:Type="Number">5.0576800000000004</Data></Cell>
    <Cell ss:StyleID="s64"><Data ss:Type="Number">5.0000000000000002E-5</Data></Cell>
    <Cell ss:StyleID="s63"><Data ss:Type="Number">5.2906999999999997E-4</Data></Cell>
   </Row>
   <Row>
    <Cell ss:StyleID="s71"><Data ss:Type="String">ASPA</Data></Cell>
    <Cell ss:StyleID="s63"><Data ss:Type="String">12:51468533-51497954</Data></Cell>
    <Cell ss:StyleID="s63"><Data ss:Type="Number">6.1437900000000001</Data></Cell>
    <Cell ss:StyleID="s63"><Data ss:Type="Number">0.185333</Data></Cell>
    <Cell ss:StyleID="s63"><Data ss:Type="Number">-5.0509399999999998</Data></Cell>
    <Cell ss:StyleID="s64"><Data ss:Type="Number">5.0000000000000002E-5</Data></Cell>
    <Cell ss:StyleID="s63"><Data ss:Type="Number">5.2906999999999997E-4</Data></Cell>
   </Row>
   <Row>
    <Cell ss:StyleID="s71"><Data ss:Type="String">ANGPT2</Data></Cell>
    <Cell ss:StyleID="s63"><Data ss:Type="String">15:42652844-42787678</Data></Cell>
    <Cell ss:StyleID="s63"><Data ss:Type="Number">0.20579</Data></Cell>
    <Cell ss:StyleID="s63"><Data ss:Type="Number">6.7738500000000004</Data></Cell>
    <Cell ss:StyleID="s63"><Data ss:Type="Number">5.0407299999999999</Data></Cell>
    <Cell ss:StyleID="s63"><Data ss:Type="Number">7.1000000000000004E-3</Data></Cell>
    <Cell ss:StyleID="s63"><Data ss:Type="Number">3.5137799999999997E-2</Data></Cell>
   </Row>
   <Row>
    <Cell ss:StyleID="s71"><Data ss:Type="String">HMGA1</Data></Cell>
    <Cell ss:StyleID="s63"><Data ss:Type="String">7:34981528-34990089</Data></Cell>
    <Cell ss:StyleID="s63"><Data ss:Type="Number">23.492999999999999</Data></Cell>
    <Cell ss:StyleID="s63"><Data ss:Type="Number">762.93200000000002</Data></Cell>
    <Cell ss:StyleID="s63"><Data ss:Type="Number">5.0212500000000002</Data></Cell>
    <Cell ss:StyleID="s64"><Data ss:Type="Number">5.0000000000000002E-5</Data></Cell>
    <Cell ss:StyleID="s63"><Data ss:Type="Number">5.2906999999999997E-4</Data></Cell>
   </Row>
   <Row>
    <Cell ss:StyleID="s71"><Data ss:Type="String">IL1A</Data></Cell>
    <Cell ss:StyleID="s63"><Data ss:Type="String">3:45453327-45466253</Data></Cell>
    <Cell ss:StyleID="s63"><Data ss:Type="Number">15.5573</Data></Cell>
    <Cell ss:StyleID="s63"><Data ss:Type="Number">0.48021399999999997</Data></Cell>
    <Cell ss:StyleID="s63"><Data ss:Type="Number">-5.0177699999999996</Data></Cell>
    <Cell ss:StyleID="s64"><Data ss:Type="Number">5.0000000000000002E-5</Data></Cell>
    <Cell ss:StyleID="s63"><Data ss:Type="Number">5.2906999999999997E-4</Data></Cell>
   </Row>
   <Row>
    <Cell ss:StyleID="s71"><Data ss:Type="String">ENSSSCG00000026089</Data></Cell>
    <Cell ss:StyleID="s63"><Data ss:Type="String">JH118839.1:15522-127069</Data></Cell>
    <Cell ss:StyleID="s63"><Data ss:Type="Number">1.7792600000000001</Data></Cell>
    <Cell ss:StyleID="s63"><Data ss:Type="Number">5.5114099999999999E-2</Data></Cell>
    <Cell ss:StyleID="s63"><Data ss:Type="Number">-5.0127100000000002</Data></Cell>
    <Cell ss:StyleID="s63"><Data ss:Type="Number">5.3E-3</Data></Cell>
    <Cell ss:StyleID="s63"><Data ss:Type="Number">2.7876000000000001E-2</Data></Cell>
   </Row>
   <Row>
    <Cell ss:StyleID="s71"><Data ss:Type="String">DIRAS3</Data></Cell>
    <Cell ss:StyleID="s63"><Data ss:Type="String">6:133864126-133867486</Data></Cell>
    <Cell ss:StyleID="s63"><Data ss:Type="Number">0.86947700000000006</Data></Cell>
    <Cell ss:StyleID="s63"><Data ss:Type="Number">27.8675</Data></Cell>
    <Cell ss:StyleID="s63"><Data ss:Type="Number">5.0022900000000003</Data></Cell>
    <Cell ss:StyleID="s64"><Data ss:Type="Number">5.0000000000000002E-5</Data></Cell>
    <Cell ss:StyleID="s63"><Data ss:Type="Number">5.2906999999999997E-4</Data></Cell>
   </Row>
   <Row>
    <Cell ss:StyleID="s71"><Data ss:Type="String">SGPP2</Data></Cell>
    <Cell ss:StyleID="s63"><Data ss:Type="String">15:137861023-137952583</Data></Cell>
    <Cell ss:StyleID="s63"><Data ss:Type="Number">0.38505400000000001</Data></Cell>
    <Cell ss:StyleID="s63"><Data ss:Type="Number">1.20546E-2</Data></Cell>
    <Cell ss:StyleID="s63"><Data ss:Type="Number">-4.9973999999999998</Data></Cell>
    <Cell ss:StyleID="s63"><Data ss:Type="Number">4.6499999999999996E-3</Data></Cell>
    <Cell ss:StyleID="s63"><Data ss:Type="Number">2.5169799999999999E-2</Data></Cell>
   </Row>
   <Row>
    <Cell ss:StyleID="s71"><Data ss:Type="String">AMIGO2</Data></Cell>
    <Cell ss:StyleID="s63"><Data ss:Type="String">5:80650496-80685267</Data></Cell>
    <Cell ss:StyleID="s63"><Data ss:Type="Number">19.385000000000002</Data></Cell>
    <Cell ss:StyleID="s63"><Data ss:Type="Number">0.60770299999999999</Data></Cell>
    <Cell ss:StyleID="s63"><Data ss:Type="Number">-4.9954299999999998</Data></Cell>
    <Cell ss:StyleID="s64"><Data ss:Type="Number">5.0000000000000002E-5</Data></Cell>
    <Cell ss:StyleID="s63"><Data ss:Type="Number">5.2906999999999997E-4</Data></Cell>
   </Row>
   <Row>
    <Cell ss:StyleID="s71"><Data ss:Type="String">NKD1</Data></Cell>
    <Cell ss:StyleID="s63"><Data ss:Type="String">GL893969.1:10720-18253</Data></Cell>
    <Cell ss:StyleID="s63"><Data ss:Type="Number">15.576599999999999</Data></Cell>
    <Cell ss:StyleID="s63"><Data ss:Type="Number">0.491425</Data></Cell>
    <Cell ss:StyleID="s63"><Data ss:Type="Number">-4.9862599999999997</Data></Cell>
    <Cell ss:StyleID="s63"><Data ss:Type="Number">1.9499999999999999E-3</Data></Cell>
    <Cell ss:StyleID="s63"><Data ss:Type="Number">1.24592E-2</Data></Cell>
   </Row>
   <Row>
    <Cell ss:StyleID="s71"><Data ss:Type="String">SYCP2</Data></Cell>
    <Cell ss:StyleID="s63"><Data ss:Type="String">17:67286770-67480231</Data></Cell>
    <Cell ss:StyleID="s63"><Data ss:Type="Number">14.110300000000001</Data></Cell>
    <Cell ss:StyleID="s63"><Data ss:Type="Number">0.44688</Data></Cell>
    <Cell ss:StyleID="s63"><Data ss:Type="Number">-4.9807100000000002</Data></Cell>
    <Cell ss:StyleID="s63"><Data ss:Type="Number">3.5E-4</Data></Cell>
    <Cell ss:StyleID="s63"><Data ss:Type="Number">3.00183E-3</Data></Cell>
   </Row>
   <Row>
    <Cell ss:StyleID="s71"><Data ss:Type="String">FGF5</Data></Cell>
    <Cell ss:StyleID="s63"><Data ss:Type="String">8:146658932-146839901</Data></Cell>
    <Cell ss:StyleID="s63"><Data ss:Type="Number">1.8316699999999999</Data></Cell>
    <Cell ss:StyleID="s63"><Data ss:Type="Number">5.8349699999999997E-2</Data></Cell>
    <Cell ss:StyleID="s63"><Data ss:Type="Number">-4.9722900000000001</Data></Cell>
    <Cell ss:StyleID="s63"><Data ss:Type="Number">5.0499999999999998E-3</Data></Cell>
    <Cell ss:StyleID="s63"><Data ss:Type="Number">2.68189E-2</Data></Cell>
   </Row>
   <Row>
    <Cell ss:StyleID="s71"><Data ss:Type="String">ENSSSCG00000021514</Data></Cell>
    <Cell ss:StyleID="s63"><Data ss:Type="String">16:51547446-51598634</Data></Cell>
    <Cell ss:StyleID="s63"><Data ss:Type="Number">0.73033099999999995</Data></Cell>
    <Cell ss:StyleID="s63"><Data ss:Type="Number">2.3427199999999999E-2</Data></Cell>
    <Cell ss:StyleID="s63"><Data ss:Type="Number">-4.9622900000000003</Data></Cell>
    <Cell ss:StyleID="s63"><Data ss:Type="Number">3.5E-4</Data></Cell>
    <Cell ss:StyleID="s63"><Data ss:Type="Number">3.00183E-3</Data></Cell>
   </Row>
   <Row>
    <Cell ss:StyleID="s71"><Data ss:Type="String">FIBIN</Data></Cell>
    <Cell ss:StyleID="s63"><Data ss:Type="String">GL893210.2:67602-71010</Data></Cell>
    <Cell ss:StyleID="s63"><Data ss:Type="Number">0.27109499999999997</Data></Cell>
    <Cell ss:StyleID="s63"><Data ss:Type="Number">8.4375099999999996</Data></Cell>
    <Cell ss:StyleID="s63"><Data ss:Type="Number">4.9599500000000001</Data></Cell>
    <Cell ss:StyleID="s64"><Data ss:Type="Number">5.0000000000000002E-5</Data></Cell>
    <Cell ss:StyleID="s63"><Data ss:Type="Number">5.2906999999999997E-4</Data></Cell>
   </Row>
   <Row>
    <Cell ss:StyleID="s71"><Data ss:Type="String">PDE1C</Data></Cell>
    <Cell ss:StyleID="s63"><Data ss:Type="String">18:45127111-45567277</Data></Cell>
    <Cell ss:StyleID="s63"><Data ss:Type="Number">9.7622900000000001</Data></Cell>
    <Cell ss:StyleID="s63"><Data ss:Type="Number">0.314168</Data></Cell>
    <Cell ss:StyleID="s63"><Data ss:Type="Number">-4.9576099999999999</Data></Cell>
    <Cell ss:StyleID="s64"><Data ss:Type="Number">5.0000000000000002E-5</Data></Cell>
    <Cell ss:StyleID="s63"><Data ss:Type="Number">5.2906999999999997E-4</Data></Cell>
   </Row>
   <Row>
    <Cell ss:StyleID="s71"><Data ss:Type="String">COL4A2</Data></Cell>
    <Cell ss:StyleID="s63"><Data ss:Type="String">11:84541509-84675898</Data></Cell>
    <Cell ss:StyleID="s63"><Data ss:Type="Number">55.3947</Data></Cell>
    <Cell ss:StyleID="s63"><Data ss:Type="Number">1.7894099999999999</Data></Cell>
    <Cell ss:StyleID="s63"><Data ss:Type="Number">-4.9521899999999999</Data></Cell>
    <Cell ss:StyleID="s64"><Data ss:Type="Number">5.0000000000000002E-5</Data></Cell>
    <Cell ss:StyleID="s63"><Data ss:Type="Number">5.2906999999999997E-4</Data></Cell>
   </Row>
   <Row>
    <Cell ss:StyleID="s71"><Data ss:Type="String">POU3F3</Data></Cell>
    <Cell ss:StyleID="s63"><Data ss:Type="String">3:52014453-52019514</Data></Cell>
    <Cell ss:StyleID="s63"><Data ss:Type="Number">0.21165200000000001</Data></Cell>
    <Cell ss:StyleID="s63"><Data ss:Type="Number">6.5134999999999996</Data></Cell>
    <Cell ss:StyleID="s63"><Data ss:Type="Number">4.94367</Data></Cell>
    <Cell ss:StyleID="s64"><Data ss:Type="Number">5.0000000000000002E-5</Data></Cell>
    <Cell ss:StyleID="s63"><Data ss:Type="Number">5.2906999999999997E-4</Data></Cell>
   </Row>
   <Row>
    <Cell ss:StyleID="s71"><Data ss:Type="String">ARHGAP25</Data></Cell>
    <Cell ss:StyleID="s63"><Data ss:Type="String">3:77002880-77100405</Data></Cell>
    <Cell ss:StyleID="s63"><Data ss:Type="Number">0.97340300000000002</Data></Cell>
    <Cell ss:StyleID="s63"><Data ss:Type="Number">29.7013</Data></Cell>
    <Cell ss:StyleID="s63"><Data ss:Type="Number">4.9313399999999996</Data></Cell>
    <Cell ss:StyleID="s64"><Data ss:Type="Number">5.0000000000000002E-5</Data></Cell>
    <Cell ss:StyleID="s63"><Data ss:Type="Number">5.2906999999999997E-4</Data></Cell>
   </Row>
   <Row>
    <Cell ss:StyleID="s71"><Data ss:Type="String">ENSSSCG00000016669</Data></Cell>
    <Cell ss:StyleID="s63"><Data ss:Type="String">18:45127111-45567277</Data></Cell>
    <Cell ss:StyleID="s63"><Data ss:Type="Number">32.382899999999999</Data></Cell>
    <Cell ss:StyleID="s63"><Data ss:Type="Number">1.06409</Data></Cell>
    <Cell ss:StyleID="s63"><Data ss:Type="Number">-4.9275399999999996</Data></Cell>
    <Cell ss:StyleID="s63"><Data ss:Type="Number">9.4999999999999998E-3</Data></Cell>
    <Cell ss:StyleID="s63"><Data ss:Type="Number">4.4204599999999997E-2</Data></Cell>
   </Row>
   <Row>
    <Cell ss:StyleID="s71"><Data ss:Type="String">AMICA1</Data></Cell>
    <Cell ss:StyleID="s63"><Data ss:Type="String">9:50547536-50573722</Data></Cell>
    <Cell ss:StyleID="s63"><Data ss:Type="Number">5.34735E-2</Data></Cell>
    <Cell ss:StyleID="s63"><Data ss:Type="Number">1.6240399999999999</Data></Cell>
    <Cell ss:StyleID="s63"><Data ss:Type="Number">4.92462</Data></Cell>
    <Cell ss:StyleID="s63"><Data ss:Type="Number">9.4000000000000004E-3</Data></Cell>
    <Cell ss:StyleID="s63"><Data ss:Type="Number">4.3801399999999997E-2</Data></Cell>
   </Row>
   <Row>
    <Cell ss:StyleID="s71"><Data ss:Type="String">SCUBE2</Data></Cell>
    <Cell ss:StyleID="s63"><Data ss:Type="String">9:457730-521012</Data></Cell>
    <Cell ss:StyleID="s63"><Data ss:Type="Number">0.82133299999999998</Data></Cell>
    <Cell ss:StyleID="s63"><Data ss:Type="Number">2.71484E-2</Data></Cell>
    <Cell ss:StyleID="s63"><Data ss:Type="Number">-4.9190300000000002</Data></Cell>
    <Cell ss:StyleID="s64"><Data ss:Type="Number">5.0000000000000002E-5</Data></Cell>
    <Cell ss:StyleID="s63"><Data ss:Type="Number">5.2906999999999997E-4</Data></Cell>
   </Row>
   <Row>
    <Cell ss:StyleID="s71"><Data ss:Type="String">EFHD1</Data></Cell>
    <Cell ss:StyleID="s63"><Data ss:Type="String">15:147077259-147124589</Data></Cell>
    <Cell ss:StyleID="s63"><Data ss:Type="Number">7.3884100000000004</Data></Cell>
    <Cell ss:StyleID="s63"><Data ss:Type="Number">0.24429100000000001</Data></Cell>
    <Cell ss:StyleID="s63"><Data ss:Type="Number">-4.91859</Data></Cell>
    <Cell ss:StyleID="s64"><Data ss:Type="Number">5.0000000000000002E-5</Data></Cell>
    <Cell ss:StyleID="s63"><Data ss:Type="Number">5.2906999999999997E-4</Data></Cell>
   </Row>
   <Row>
    <Cell ss:StyleID="s71"><Data ss:Type="String">CHRDL1</Data></Cell>
    <Cell ss:StyleID="s63"><Data ss:Type="String">X:104266338-104398296</Data></Cell>
    <Cell ss:StyleID="s63"><Data ss:Type="Number">239.351</Data></Cell>
    <Cell ss:StyleID="s63"><Data ss:Type="Number">7.9171800000000001</Data></Cell>
    <Cell ss:StyleID="s63"><Data ss:Type="Number">-4.9180000000000001</Data></Cell>
    <Cell ss:StyleID="s64"><Data ss:Type="Number">5.0000000000000002E-5</Data></Cell>
    <Cell ss:StyleID="s63"><Data ss:Type="Number">5.2906999999999997E-4</Data></Cell>
   </Row>
   <Row>
    <Cell ss:StyleID="s71"><Data ss:Type="String">MYH15</Data></Cell>
    <Cell ss:StyleID="s63"><Data ss:Type="String">13:160074480-160336635</Data></Cell>
    <Cell ss:StyleID="s63"><Data ss:Type="Number">2.8238200000000001E-2</Data></Cell>
    <Cell ss:StyleID="s63"><Data ss:Type="Number">0.84014800000000001</Data></Cell>
    <Cell ss:StyleID="s63"><Data ss:Type="Number">4.8949199999999999</Data></Cell>
    <Cell ss:StyleID="s63"><Data ss:Type="Number">2.0000000000000001E-4</Data></Cell>
    <Cell ss:StyleID="s63"><Data ss:Type="Number">1.8335199999999999E-3</Data></Cell>
   </Row>
   <Row>
    <Cell ss:StyleID="s71"><Data ss:Type="String">ENSSSCG00000001099</Data></Cell>
    <Cell ss:StyleID="s63"><Data ss:Type="String">7:21026538-21109196</Data></Cell>
    <Cell ss:StyleID="s63"><Data ss:Type="Number">3.0055999999999998</Data></Cell>
    <Cell ss:StyleID="s63"><Data ss:Type="Number">0.101905</Data></Cell>
    <Cell ss:StyleID="s63"><Data ss:Type="Number">-4.8823600000000003</Data></Cell>
    <Cell ss:StyleID="s64"><Data ss:Type="Number">5.0000000000000002E-5</Data></Cell>
    <Cell ss:StyleID="s63"><Data ss:Type="Number">5.2906999999999997E-4</Data></Cell>
   </Row>
   <Row>
    <Cell ss:StyleID="s71"><Data ss:Type="String">ENSSSCG00000024888</Data></Cell>
    <Cell ss:StyleID="s63"><Data ss:Type="String">11:8625654-8643423</Data></Cell>
    <Cell ss:StyleID="s63"><Data ss:Type="Number">4.7482600000000001</Data></Cell>
    <Cell ss:StyleID="s63"><Data ss:Type="Number">0.16508</Data></Cell>
    <Cell ss:StyleID="s63"><Data ss:Type="Number">-4.8461600000000002</Data></Cell>
    <Cell ss:StyleID="s64"><Data ss:Type="Number">5.0000000000000002E-5</Data></Cell>
    <Cell ss:StyleID="s63"><Data ss:Type="Number">5.2906999999999997E-4</Data></Cell>
   </Row>
   <Row>
    <Cell ss:StyleID="s71"><Data ss:Type="String">ENSSSCG00000027544</Data></Cell>
    <Cell ss:StyleID="s63"><Data ss:Type="String">GL894842.1:1099-13965</Data></Cell>
    <Cell ss:StyleID="s63"><Data ss:Type="Number">10.9826</Data></Cell>
    <Cell ss:StyleID="s63"><Data ss:Type="Number">0.38303100000000001</Data></Cell>
    <Cell ss:StyleID="s63"><Data ss:Type="Number">-4.8416100000000002</Data></Cell>
    <Cell ss:StyleID="s64"><Data ss:Type="Number">5.0000000000000002E-5</Data></Cell>
    <Cell ss:StyleID="s63"><Data ss:Type="Number">5.2906999999999997E-4</Data></Cell>
   </Row>
   <Row>
    <Cell ss:StyleID="s71"><Data ss:Type="String">TP53</Data></Cell>
    <Cell ss:StyleID="s63"><Data ss:Type="String">12:55205941-55234675</Data></Cell>
    <Cell ss:StyleID="s63"><Data ss:Type="Number">15.8444</Data></Cell>
    <Cell ss:StyleID="s63"><Data ss:Type="Number">448.02499999999998</Data></Cell>
    <Cell ss:StyleID="s63"><Data ss:Type="Number">4.8215399999999997</Data></Cell>
    <Cell ss:StyleID="s64"><Data ss:Type="Number">5.0000000000000002E-5</Data></Cell>
    <Cell ss:StyleID="s63"><Data ss:Type="Number">5.2906999999999997E-4</Data></Cell>
   </Row>
   <Row>
    <Cell ss:StyleID="s71"><Data ss:Type="String">THBS2</Data></Cell>
    <Cell ss:StyleID="s63"><Data ss:Type="String">1:1590788-1616464</Data></Cell>
    <Cell ss:StyleID="s63"><Data ss:Type="Number">99.638300000000001</Data></Cell>
    <Cell ss:StyleID="s63"><Data ss:Type="Number">3.5521799999999999</Data></Cell>
    <Cell ss:StyleID="s63"><Data ss:Type="Number">-4.80992</Data></Cell>
    <Cell ss:StyleID="s64"><Data ss:Type="Number">5.0000000000000002E-5</Data></Cell>
    <Cell ss:StyleID="s63"><Data ss:Type="Number">5.2906999999999997E-4</Data></Cell>
   </Row>
   <Row>
    <Cell ss:StyleID="s71"><Data ss:Type="String">RNF128</Data></Cell>
    <Cell ss:StyleID="s63"><Data ss:Type="String">X:101558756-101619401</Data></Cell>
    <Cell ss:StyleID="s63"><Data ss:Type="Number">7.1970400000000004E-2</Data></Cell>
    <Cell ss:StyleID="s63"><Data ss:Type="Number">2.0178799999999999</Data></Cell>
    <Cell ss:StyleID="s63"><Data ss:Type="Number">4.8092899999999998</Data></Cell>
    <Cell ss:StyleID="s63"><Data ss:Type="Number">4.3499999999999997E-3</Data></Cell>
    <Cell ss:StyleID="s63"><Data ss:Type="Number">2.3820999999999998E-2</Data></Cell>
   </Row>
   <Row>
    <Cell ss:StyleID="s71"><Data ss:Type="String">ENSSSCG00000025286</Data></Cell>
    <Cell ss:StyleID="s63"><Data ss:Type="String">2:104928455-105085526</Data></Cell>
    <Cell ss:StyleID="s63"><Data ss:Type="Number">0.31198999999999999</Data></Cell>
    <Cell ss:StyleID="s63"><Data ss:Type="Number">8.6618399999999998</Data></Cell>
    <Cell ss:StyleID="s63"><Data ss:Type="Number">4.7950999999999997</Data></Cell>
    <Cell ss:StyleID="s64"><Data ss:Type="Number">5.0000000000000002E-5</Data></Cell>
    <Cell ss:StyleID="s63"><Data ss:Type="Number">5.2906999999999997E-4</Data></Cell>
   </Row>
   <Row>
    <Cell ss:StyleID="s71"><Data ss:Type="String">ABCB9</Data></Cell>
    <Cell ss:StyleID="s63"><Data ss:Type="String">14:31592698-31624415</Data></Cell>
    <Cell ss:StyleID="s63"><Data ss:Type="Number">8.8175000000000003E-2</Data></Cell>
    <Cell ss:StyleID="s63"><Data ss:Type="Number">2.4154300000000002</Data></Cell>
    <Cell ss:StyleID="s63"><Data ss:Type="Number">4.7757699999999996</Data></Cell>
    <Cell ss:StyleID="s64"><Data ss:Type="Number">5.0000000000000002E-5</Data></Cell>
    <Cell ss:StyleID="s63"><Data ss:Type="Number">5.2906999999999997E-4</Data></Cell>
   </Row>
   <Row>
    <Cell ss:StyleID="s71"><Data ss:Type="String">ENSSSCG00000029563</Data></Cell>
    <Cell ss:StyleID="s63"><Data ss:Type="String">10:60043957-60562717</Data></Cell>
    <Cell ss:StyleID="s63"><Data ss:Type="Number">81.971599999999995</Data></Cell>
    <Cell ss:StyleID="s63"><Data ss:Type="Number">3.02657</Data></Cell>
    <Cell ss:StyleID="s63"><Data ss:Type="Number">-4.7593699999999997</Data></Cell>
    <Cell ss:StyleID="s64"><Data ss:Type="Number">5.0000000000000002E-5</Data></Cell>
    <Cell ss:StyleID="s63"><Data ss:Type="Number">5.2906999999999997E-4</Data></Cell>
   </Row>
   <Row>
    <Cell ss:StyleID="s71"><Data ss:Type="String">GFRA3</Data></Cell>
    <Cell ss:StyleID="s63"><Data ss:Type="String">2:145962125-145982576</Data></Cell>
    <Cell ss:StyleID="s63"><Data ss:Type="Number">4.5063000000000004</Data></Cell>
    <Cell ss:StyleID="s63"><Data ss:Type="Number">0.16786300000000001</Data></Cell>
    <Cell ss:StyleID="s63"><Data ss:Type="Number">-4.7465900000000003</Data></Cell>
    <Cell ss:StyleID="s64"><Data ss:Type="Number">5.0000000000000002E-5</Data></Cell>
    <Cell ss:StyleID="s63"><Data ss:Type="Number">5.2906999999999997E-4</Data></Cell>
   </Row>
   <Row>
    <Cell ss:StyleID="s71"><Data ss:Type="String">PERP</Data></Cell>
    <Cell ss:StyleID="s63"><Data ss:Type="String">JH118751.1:7489-18877</Data></Cell>
    <Cell ss:StyleID="s63"><Data ss:Type="Number">1.3355600000000001</Data></Cell>
    <Cell ss:StyleID="s63"><Data ss:Type="Number">35.723700000000001</Data></Cell>
    <Cell ss:StyleID="s63"><Data ss:Type="Number">4.7413600000000002</Data></Cell>
    <Cell ss:StyleID="s63"><Data ss:Type="Number">2.9499999999999999E-3</Data></Cell>
    <Cell ss:StyleID="s63"><Data ss:Type="Number">1.7397800000000001E-2</Data></Cell>
   </Row>
   <Row>
    <Cell ss:StyleID="s71"><Data ss:Type="String">ENSSSCG00000004369</Data></Cell>
    <Cell ss:StyleID="s63"><Data ss:Type="String">1:81574748-81601278</Data></Cell>
    <Cell ss:StyleID="s63"><Data ss:Type="Number">8.6679199999999998E-2</Data></Cell>
    <Cell ss:StyleID="s63"><Data ss:Type="Number">2.2908400000000002</Data></Cell>
    <Cell ss:StyleID="s63"><Data ss:Type="Number">4.7240500000000001</Data></Cell>
    <Cell ss:StyleID="s64"><Data ss:Type="Number">5.0000000000000002E-5</Data></Cell>
    <Cell ss:StyleID="s63"><Data ss:Type="Number">5.2906999999999997E-4</Data></Cell>
   </Row>
   <Row>
    <Cell ss:StyleID="s71"><Data ss:Type="String">LPAR1</Data></Cell>
    <Cell ss:StyleID="s63"><Data ss:Type="String">1:282666495-282867296</Data></Cell>
    <Cell ss:StyleID="s63"><Data ss:Type="Number">5.5901500000000004</Data></Cell>
    <Cell ss:StyleID="s63"><Data ss:Type="Number">147.221</Data></Cell>
    <Cell ss:StyleID="s63"><Data ss:Type="Number">4.71896</Data></Cell>
    <Cell ss:StyleID="s64"><Data ss:Type="Number">5.0000000000000002E-5</Data></Cell>
    <Cell ss:StyleID="s63"><Data ss:Type="Number">5.2906999999999997E-4</Data></Cell>
   </Row>
   <Row>
    <Cell ss:StyleID="s71"><Data ss:Type="String">FLNC</Data></Cell>
    <Cell ss:StyleID="s63"><Data ss:Type="String">18:20854939-20885914</Data></Cell>
    <Cell ss:StyleID="s63"><Data ss:Type="Number">40.917299999999997</Data></Cell>
    <Cell ss:StyleID="s63"><Data ss:Type="Number">1.5643800000000001</Data></Cell>
    <Cell ss:StyleID="s63"><Data ss:Type="Number">-4.7090500000000004</Data></Cell>
    <Cell ss:StyleID="s64"><Data ss:Type="Number">5.0000000000000002E-5</Data></Cell>
    <Cell ss:StyleID="s63"><Data ss:Type="Number">5.2906999999999997E-4</Data></Cell>
   </Row>
   <Row>
    <Cell ss:StyleID="s71"><Data ss:Type="String">HLX</Data></Cell>
    <Cell ss:StyleID="s63"><Data ss:Type="String">10:12516052-12519074</Data></Cell>
    <Cell ss:StyleID="s63"><Data ss:Type="Number">3.4796800000000001</Data></Cell>
    <Cell ss:StyleID="s63"><Data ss:Type="Number">0.13350600000000001</Data></Cell>
    <Cell ss:StyleID="s63"><Data ss:Type="Number">-4.7039799999999996</Data></Cell>
    <Cell ss:StyleID="s63"><Data ss:Type="Number">6.4999999999999997E-4</Data></Cell>
    <Cell ss:StyleID="s63"><Data ss:Type="Number">5.0392900000000001E-3</Data></Cell>
   </Row>
   <Row>
    <Cell ss:StyleID="s71"><Data ss:Type="String">APBB1IP</Data></Cell>
    <Cell ss:StyleID="s63"><Data ss:Type="String">10:54360330-54430116</Data></Cell>
    <Cell ss:StyleID="s63"><Data ss:Type="Number">0.31536799999999998</Data></Cell>
    <Cell ss:StyleID="s63"><Data ss:Type="Number">8.1508000000000003</Data></Cell>
    <Cell ss:StyleID="s63"><Data ss:Type="Number">4.6918300000000004</Data></Cell>
    <Cell ss:StyleID="s64"><Data ss:Type="Number">5.0000000000000002E-5</Data></Cell>
    <Cell ss:StyleID="s63"><Data ss:Type="Number">5.2906999999999997E-4</Data></Cell>
   </Row>
   <Row>
    <Cell ss:StyleID="s71"><Data ss:Type="String">NKX3-2</Data></Cell>
    <Cell ss:StyleID="s63"><Data ss:Type="String">8:8716498-8720788</Data></Cell>
    <Cell ss:StyleID="s63"><Data ss:Type="Number">11.765000000000001</Data></Cell>
    <Cell ss:StyleID="s63"><Data ss:Type="Number">0.46027099999999999</Data></Cell>
    <Cell ss:StyleID="s63"><Data ss:Type="Number">-4.6758699999999997</Data></Cell>
    <Cell ss:StyleID="s64"><Data ss:Type="Number">5.0000000000000002E-5</Data></Cell>
    <Cell ss:StyleID="s63"><Data ss:Type="Number">5.2906999999999997E-4</Data></Cell>
   </Row>
   <Row>
    <Cell ss:StyleID="s71"><Data ss:Type="String">SSPN</Data></Cell>
    <Cell ss:StyleID="s63"><Data ss:Type="String">5:51171119-51214312</Data></Cell>
    <Cell ss:StyleID="s63"><Data ss:Type="Number">30.4786</Data></Cell>
    <Cell ss:StyleID="s63"><Data ss:Type="Number">1.1933499999999999</Data></Cell>
    <Cell ss:StyleID="s63"><Data ss:Type="Number">-4.6747100000000001</Data></Cell>
    <Cell ss:StyleID="s64"><Data ss:Type="Number">5.0000000000000002E-5</Data></Cell>
    <Cell ss:StyleID="s63"><Data ss:Type="Number">5.2906999999999997E-4</Data></Cell>
   </Row>
   <Row>
    <Cell ss:StyleID="s71"><Data ss:Type="String">ENSSSCG00000015398</Data></Cell>
    <Cell ss:StyleID="s63"><Data ss:Type="String">9:106165561-106655176</Data></Cell>
    <Cell ss:StyleID="s63"><Data ss:Type="Number">6.7448899999999998</Data></Cell>
    <Cell ss:StyleID="s63"><Data ss:Type="Number">171.87700000000001</Data></Cell>
    <Cell ss:StyleID="s63"><Data ss:Type="Number">4.6714399999999996</Data></Cell>
    <Cell ss:StyleID="s64"><Data ss:Type="Number">5.0000000000000002E-5</Data></Cell>
    <Cell ss:StyleID="s63"><Data ss:Type="Number">5.2906999999999997E-4</Data></Cell>
   </Row>
   <Row>
    <Cell ss:StyleID="s71"><Data ss:Type="String">SEMA3A</Data></Cell>
    <Cell ss:StyleID="s63"><Data ss:Type="String">JH118932.1:43919-170554</Data></Cell>
    <Cell ss:StyleID="s63"><Data ss:Type="Number">5.1917200000000001</Data></Cell>
    <Cell ss:StyleID="s63"><Data ss:Type="Number">132.036</Data></Cell>
    <Cell ss:StyleID="s63"><Data ss:Type="Number">4.6685699999999999</Data></Cell>
    <Cell ss:StyleID="s64"><Data ss:Type="Number">5.0000000000000002E-5</Data></Cell>
    <Cell ss:StyleID="s63"><Data ss:Type="Number">5.2906999999999997E-4</Data></Cell>
   </Row>
   <Row>
    <Cell ss:StyleID="s71"><Data ss:Type="String">DUSP6</Data></Cell>
    <Cell ss:StyleID="s63"><Data ss:Type="String">GL894700.2:2962-55482</Data></Cell>
    <Cell ss:StyleID="s63"><Data ss:Type="Number">6.3246000000000002</Data></Cell>
    <Cell ss:StyleID="s63"><Data ss:Type="Number">159.08600000000001</Data></Cell>
    <Cell ss:StyleID="s63"><Data ss:Type="Number">4.6526899999999998</Data></Cell>
    <Cell ss:StyleID="s64"><Data ss:Type="Number">5.0000000000000002E-5</Data></Cell>
    <Cell ss:StyleID="s63"><Data ss:Type="Number">5.2906999999999997E-4</Data></Cell>
   </Row>
   <Row>
    <Cell ss:StyleID="s71"><Data ss:Type="String">H2AFY2</Data></Cell>
    <Cell ss:StyleID="s63"><Data ss:Type="String">GL893797.1:1108-4591</Data></Cell>
    <Cell ss:StyleID="s63"><Data ss:Type="Number">8.1968800000000002</Data></Cell>
    <Cell ss:StyleID="s63"><Data ss:Type="Number">0.32758300000000001</Data></Cell>
    <Cell ss:StyleID="s63"><Data ss:Type="Number">-4.6451399999999996</Data></Cell>
    <Cell ss:StyleID="s63"><Data ss:Type="Number">1.5E-3</Data></Cell>
    <Cell ss:StyleID="s63"><Data ss:Type="Number">1.0070900000000001E-2</Data></Cell>
   </Row>
   <Row>
    <Cell ss:StyleID="s71"><Data ss:Type="String">ENO3</Data></Cell>
    <Cell ss:StyleID="s63"><Data ss:Type="String">12:54023316-54029378</Data></Cell>
    <Cell ss:StyleID="s63"><Data ss:Type="Number">67.897499999999994</Data></Cell>
    <Cell ss:StyleID="s63"><Data ss:Type="Number">2.7176399999999998</Data></Cell>
    <Cell ss:StyleID="s63"><Data ss:Type="Number">-4.6429299999999998</Data></Cell>
    <Cell ss:StyleID="s64"><Data ss:Type="Number">5.0000000000000002E-5</Data></Cell>
    <Cell ss:StyleID="s63"><Data ss:Type="Number">5.2906999999999997E-4</Data></Cell>
   </Row>
   <Row>
    <Cell ss:StyleID="s71"><Data ss:Type="String">ENSSSCG00000009338</Data></Cell>
    <Cell ss:StyleID="s63"><Data ss:Type="String">11:8441467-8505760</Data></Cell>
    <Cell ss:StyleID="s63"><Data ss:Type="Number">4.2926099999999998</Data></Cell>
    <Cell ss:StyleID="s63"><Data ss:Type="Number">0.17193700000000001</Data></Cell>
    <Cell ss:StyleID="s63"><Data ss:Type="Number">-4.6419100000000002</Data></Cell>
    <Cell ss:StyleID="s64"><Data ss:Type="Number">5.0000000000000002E-5</Data></Cell>
    <Cell ss:StyleID="s63"><Data ss:Type="Number">5.2906999999999997E-4</Data></Cell>
   </Row>
   <Row>
    <Cell ss:StyleID="s71"><Data ss:Type="String">WNT2</Data></Cell>
    <Cell ss:StyleID="s63"><Data ss:Type="String">18:30789730-30838561</Data></Cell>
    <Cell ss:StyleID="s63"><Data ss:Type="Number">0.116678</Data></Cell>
    <Cell ss:StyleID="s63"><Data ss:Type="Number">2.8996</Data></Cell>
    <Cell ss:StyleID="s63"><Data ss:Type="Number">4.6352500000000001</Data></Cell>
    <Cell ss:StyleID="s64"><Data ss:Type="Number">5.0000000000000002E-5</Data></Cell>
    <Cell ss:StyleID="s63"><Data ss:Type="Number">5.2906999999999997E-4</Data></Cell>
   </Row>
   <Row>
    <Cell ss:StyleID="s71"><Data ss:Type="String">ONECUT2</Data></Cell>
    <Cell ss:StyleID="s63"><Data ss:Type="String">1:117207181-117246901</Data></Cell>
    <Cell ss:StyleID="s63"><Data ss:Type="Number">9.4340499999999994E-2</Data></Cell>
    <Cell ss:StyleID="s63"><Data ss:Type="Number">2.34327</Data></Cell>
    <Cell ss:StyleID="s63"><Data ss:Type="Number">4.6345000000000001</Data></Cell>
    <Cell ss:StyleID="s63"><Data ss:Type="Number">7.9000000000000008E-3</Data></Cell>
    <Cell ss:StyleID="s63"><Data ss:Type="Number">3.8279199999999999E-2</Data></Cell>
   </Row>
   <Row>
    <Cell ss:StyleID="s71"><Data ss:Type="String">ENSSSCG00000029634</Data></Cell>
    <Cell ss:StyleID="s63"><Data ss:Type="String">9:2324921-2612066</Data></Cell>
    <Cell ss:StyleID="s63"><Data ss:Type="Number">3.16479</Data></Cell>
    <Cell ss:StyleID="s63"><Data ss:Type="Number">0.12762200000000001</Data></Cell>
    <Cell ss:StyleID="s63"><Data ss:Type="Number">-4.6321599999999998</Data></Cell>
    <Cell ss:StyleID="s64"><Data ss:Type="Number">5.0000000000000002E-5</Data></Cell>
    <Cell ss:StyleID="s63"><Data ss:Type="Number">5.2906999999999997E-4</Data></Cell>
   </Row>
   <Row>
    <Cell ss:StyleID="s71"><Data ss:Type="String">IGFBP3</Data></Cell>
    <Cell ss:StyleID="s63"><Data ss:Type="String">18:54851503-54856012</Data></Cell>
    <Cell ss:StyleID="s63"><Data ss:Type="Number">10.064</Data></Cell>
    <Cell ss:StyleID="s63"><Data ss:Type="Number">0.40664600000000001</Data></Cell>
    <Cell ss:StyleID="s63"><Data ss:Type="Number">-4.6292799999999996</Data></Cell>
    <Cell ss:StyleID="s64"><Data ss:Type="Number">5.0000000000000002E-5</Data></Cell>
    <Cell ss:StyleID="s63"><Data ss:Type="Number">5.2906999999999997E-4</Data></Cell>
   </Row>
   <Row>
    <Cell ss:StyleID="s71"><Data ss:Type="String">ENSSSCG00000014598</Data></Cell>
    <Cell ss:StyleID="s63"><Data ss:Type="String">9:2324921-2612066</Data></Cell>
    <Cell ss:StyleID="s63"><Data ss:Type="Number">4.0395899999999996</Data></Cell>
    <Cell ss:StyleID="s63"><Data ss:Type="Number">0.16327900000000001</Data></Cell>
    <Cell ss:StyleID="s63"><Data ss:Type="Number">-4.6288</Data></Cell>
    <Cell ss:StyleID="s63"><Data ss:Type="Number">3.5E-4</Data></Cell>
    <Cell ss:StyleID="s63"><Data ss:Type="Number">3.00183E-3</Data></Cell>
   </Row>
   <Row>
    <Cell ss:StyleID="s71"><Data ss:Type="String">TNFSF15</Data></Cell>
    <Cell ss:StyleID="s63"><Data ss:Type="String">1:286438098-286461512</Data></Cell>
    <Cell ss:StyleID="s63"><Data ss:Type="Number">5.1485700000000003</Data></Cell>
    <Cell ss:StyleID="s63"><Data ss:Type="Number">0.20969099999999999</Data></Cell>
    <Cell ss:StyleID="s63"><Data ss:Type="Number">-4.6178299999999997</Data></Cell>
    <Cell ss:StyleID="s64"><Data ss:Type="Number">5.0000000000000002E-5</Data></Cell>
    <Cell ss:StyleID="s63"><Data ss:Type="Number">5.2906999999999997E-4</Data></Cell>
   </Row>
   <Row>
    <Cell ss:StyleID="s71"><Data ss:Type="String">ENSSSCG00000021104</Data></Cell>
    <Cell ss:StyleID="s63"><Data ss:Type="String">9:81643042-81655367</Data></Cell>
    <Cell ss:StyleID="s63"><Data ss:Type="Number">529.61900000000003</Data></Cell>
    <Cell ss:StyleID="s63"><Data ss:Type="Number">21.673400000000001</Data></Cell>
    <Cell ss:StyleID="s63"><Data ss:Type="Number">-4.6109600000000004</Data></Cell>
    <Cell ss:StyleID="s64"><Data ss:Type="Number">5.0000000000000002E-5</Data></Cell>
    <Cell ss:StyleID="s63"><Data ss:Type="Number">5.2906999999999997E-4</Data></Cell>
   </Row>
   <Row>
    <Cell ss:StyleID="s71"><Data ss:Type="String">CRSP2</Data></Cell>
    <Cell ss:StyleID="s63"><Data ss:Type="String">2:47469094-47474540</Data></Cell>
    <Cell ss:StyleID="s63"><Data ss:Type="Number">0.72054499999999999</Data></Cell>
    <Cell ss:StyleID="s63"><Data ss:Type="Number">17.594799999999999</Data></Cell>
    <Cell ss:StyleID="s63"><Data ss:Type="Number">4.6099199999999998</Data></Cell>
    <Cell ss:StyleID="s64"><Data ss:Type="Number">5.0000000000000002E-5</Data></Cell>
    <Cell ss:StyleID="s63"><Data ss:Type="Number">5.2906999999999997E-4</Data></Cell>
   </Row>
   <Row>
    <Cell ss:StyleID="s71"><Data ss:Type="String">MYCL</Data></Cell>
    <Cell ss:StyleID="s63"><Data ss:Type="String">6:88887782-88894515</Data></Cell>
    <Cell ss:StyleID="s63"><Data ss:Type="Number">0.91159800000000002</Data></Cell>
    <Cell ss:StyleID="s63"><Data ss:Type="Number">3.7448599999999999E-2</Data></Cell>
    <Cell ss:StyleID="s63"><Data ss:Type="Number">-4.60541</Data></Cell>
    <Cell ss:StyleID="s63"><Data ss:Type="Number">2.9999999999999997E-4</Data></Cell>
    <Cell ss:StyleID="s63"><Data ss:Type="Number">2.6256000000000001E-3</Data></Cell>
   </Row>
   <Row>
    <Cell ss:StyleID="s71"><Data ss:Type="String">SORCS1</Data></Cell>
    <Cell ss:StyleID="s63"><Data ss:Type="String">14:127828627-128359514</Data></Cell>
    <Cell ss:StyleID="s63"><Data ss:Type="Number">0.134015</Data></Cell>
    <Cell ss:StyleID="s63"><Data ss:Type="Number">3.2579400000000001</Data></Cell>
    <Cell ss:StyleID="s63"><Data ss:Type="Number">4.6035000000000004</Data></Cell>
    <Cell ss:StyleID="s63"><Data ss:Type="Number">6.9999999999999999E-4</Data></Cell>
    <Cell ss:StyleID="s63"><Data ss:Type="Number">5.36149E-3</Data></Cell>
   </Row>
   <Row>
    <Cell ss:StyleID="s71"><Data ss:Type="String">ENSSSCG00000009337</Data></Cell>
    <Cell ss:StyleID="s63"><Data ss:Type="String">11:8547655-8607915</Data></Cell>
    <Cell ss:StyleID="s63"><Data ss:Type="Number">4.3692299999999999</Data></Cell>
    <Cell ss:StyleID="s63"><Data ss:Type="Number">0.18091099999999999</Data></Cell>
    <Cell ss:StyleID="s63"><Data ss:Type="Number">-4.5940300000000001</Data></Cell>
    <Cell ss:StyleID="s64"><Data ss:Type="Number">5.0000000000000002E-5</Data></Cell>
    <Cell ss:StyleID="s63"><Data ss:Type="Number">5.2906999999999997E-4</Data></Cell>
   </Row>
   <Row>
    <Cell ss:StyleID="s71"><Data ss:Type="String">ECHDC2</Data></Cell>
    <Cell ss:StyleID="s63"><Data ss:Type="String">6:146951360-146966597</Data></Cell>
    <Cell ss:StyleID="s63"><Data ss:Type="Number">5.8611199999999997</Data></Cell>
    <Cell ss:StyleID="s63"><Data ss:Type="Number">0.24268700000000001</Data></Cell>
    <Cell ss:StyleID="s63"><Data ss:Type="Number">-4.5940099999999999</Data></Cell>
    <Cell ss:StyleID="s63"><Data ss:Type="Number">1E-4</Data></Cell>
    <Cell ss:StyleID="s63"><Data ss:Type="Number">9.9454500000000011E-4</Data></Cell>
   </Row>
   <Row>
    <Cell ss:StyleID="s71"><Data ss:Type="String">ARSE</Data></Cell>
    <Cell ss:StyleID="s63"><Data ss:Type="String">GL896252.1:2760-13214</Data></Cell>
    <Cell ss:StyleID="s63"><Data ss:Type="Number">2.5183</Data></Cell>
    <Cell ss:StyleID="s63"><Data ss:Type="Number">0.10480399999999999</Data></Cell>
    <Cell ss:StyleID="s63"><Data ss:Type="Number">-4.5866899999999999</Data></Cell>
    <Cell ss:StyleID="s63"><Data ss:Type="Number">7.5000000000000002E-4</Data></Cell>
    <Cell ss:StyleID="s63"><Data ss:Type="Number">5.6673100000000001E-3</Data></Cell>
   </Row>
   <Row>
    <Cell ss:StyleID="s71"><Data ss:Type="String">KCNG1</Data></Cell>
    <Cell ss:StyleID="s63"><Data ss:Type="String">17:58864805-58884951</Data></Cell>
    <Cell ss:StyleID="s63"><Data ss:Type="Number">8.1896000000000004</Data></Cell>
    <Cell ss:StyleID="s63"><Data ss:Type="Number">0.34147899999999998</Data></Cell>
    <Cell ss:StyleID="s63"><Data ss:Type="Number">-4.58392</Data></Cell>
    <Cell ss:StyleID="s64"><Data ss:Type="Number">5.0000000000000002E-5</Data></Cell>
    <Cell ss:StyleID="s63"><Data ss:Type="Number">5.2906999999999997E-4</Data></Cell>
   </Row>
   <Row>
    <Cell ss:StyleID="s71"><Data ss:Type="String">GRIP1</Data></Cell>
    <Cell ss:StyleID="s63"><Data ss:Type="String">5:33969510-34295641</Data></Cell>
    <Cell ss:StyleID="s63"><Data ss:Type="Number">3.9210099999999998E-2</Data></Cell>
    <Cell ss:StyleID="s63"><Data ss:Type="Number">0.93378099999999997</Data></Cell>
    <Cell ss:StyleID="s63"><Data ss:Type="Number">4.5737899999999998</Data></Cell>
    <Cell ss:StyleID="s63"><Data ss:Type="Number">2.2499999999999998E-3</Data></Cell>
    <Cell ss:StyleID="s63"><Data ss:Type="Number">1.3950600000000001E-2</Data></Cell>
   </Row>
   <Row>
    <Cell ss:StyleID="s71"><Data ss:Type="String">PPFIA4</Data></Cell>
    <Cell ss:StyleID="s63"><Data ss:Type="String">9:125188691-125238421</Data></Cell>
    <Cell ss:StyleID="s63"><Data ss:Type="Number">1.60636</Data></Cell>
    <Cell ss:StyleID="s63"><Data ss:Type="Number">6.74646E-2</Data></Cell>
    <Cell ss:StyleID="s63"><Data ss:Type="Number">-4.5735200000000003</Data></Cell>
    <Cell ss:StyleID="s64"><Data ss:Type="Number">5.0000000000000002E-5</Data></Cell>
    <Cell ss:StyleID="s63"><Data ss:Type="Number">5.2906999999999997E-4</Data></Cell>
   </Row>
   <Row>
    <Cell ss:StyleID="s71"><Data ss:Type="String">ENSSSCG00000019840</Data></Cell>
    <Cell ss:StyleID="s63"><Data ss:Type="String">15:104116998-104118602</Data></Cell>
    <Cell ss:StyleID="s63"><Data ss:Type="Number">0.98699999999999999</Data></Cell>
    <Cell ss:StyleID="s63"><Data ss:Type="Number">4.18568E-2</Data></Cell>
    <Cell ss:StyleID="s63"><Data ss:Type="Number">-4.5595100000000004</Data></Cell>
    <Cell ss:StyleID="s63"><Data ss:Type="Number">8.1499999999999993E-3</Data></Cell>
    <Cell ss:StyleID="s63"><Data ss:Type="Number">3.9239599999999999E-2</Data></Cell>
   </Row>
   <Row>
    <Cell ss:StyleID="s71"><Data ss:Type="String">CPNE8</Data></Cell>
    <Cell ss:StyleID="s63"><Data ss:Type="String">5:72798315-73101678</Data></Cell>
    <Cell ss:StyleID="s63"><Data ss:Type="Number">0.51051400000000002</Data></Cell>
    <Cell ss:StyleID="s63"><Data ss:Type="Number">12.037000000000001</Data></Cell>
    <Cell ss:StyleID="s63"><Data ss:Type="Number">4.55938</Data></Cell>
    <Cell ss:StyleID="s64"><Data ss:Type="Number">5.0000000000000002E-5</Data></Cell>
    <Cell ss:StyleID="s63"><Data ss:Type="Number">5.2906999999999997E-4</Data></Cell>
   </Row>
   <Row>
    <Cell ss:StyleID="s71"><Data ss:Type="String">GPM6B</Data></Cell>
    <Cell ss:StyleID="s63"><Data ss:Type="String">X:11383127-11536510</Data></Cell>
    <Cell ss:StyleID="s63"><Data ss:Type="Number">2.1689500000000002</Data></Cell>
    <Cell ss:StyleID="s63"><Data ss:Type="Number">9.1998700000000003E-2</Data></Cell>
    <Cell ss:StyleID="s63"><Data ss:Type="Number">-4.55924</Data></Cell>
    <Cell ss:StyleID="s64"><Data ss:Type="Number">5.0000000000000002E-5</Data></Cell>
    <Cell ss:StyleID="s63"><Data ss:Type="Number">5.2906999999999997E-4</Data></Cell>
   </Row>
   <Row>
    <Cell ss:StyleID="s71"><Data ss:Type="String">TFPI2</Data></Cell>
    <Cell ss:StyleID="s63"><Data ss:Type="String">9:80646429-80651383</Data></Cell>
    <Cell ss:StyleID="s63"><Data ss:Type="Number">16.809899999999999</Data></Cell>
    <Cell ss:StyleID="s63"><Data ss:Type="Number">391.84399999999999</Data></Cell>
    <Cell ss:StyleID="s63"><Data ss:Type="Number">4.5428899999999999</Data></Cell>
    <Cell ss:StyleID="s64"><Data ss:Type="Number">5.0000000000000002E-5</Data></Cell>
    <Cell ss:StyleID="s63"><Data ss:Type="Number">5.2906999999999997E-4</Data></Cell>
   </Row>
   <Row>
    <Cell ss:StyleID="s71"><Data ss:Type="String">PTPRN</Data></Cell>
    <Cell ss:StyleID="s63"><Data ss:Type="String">15:134364670-134384701</Data></Cell>
    <Cell ss:StyleID="s63"><Data ss:Type="Number">7.0463700000000004E-2</Data></Cell>
    <Cell ss:StyleID="s63"><Data ss:Type="Number">1.6417600000000001</Data></Cell>
    <Cell ss:StyleID="s63"><Data ss:Type="Number">4.5422200000000004</Data></Cell>
    <Cell ss:StyleID="s63"><Data ss:Type="Number">6.9999999999999999E-4</Data></Cell>
    <Cell ss:StyleID="s63"><Data ss:Type="Number">5.36149E-3</Data></Cell>
   </Row>
   <Row>
    <Cell ss:StyleID="s71"><Data ss:Type="String">MAPK4</Data></Cell>
    <Cell ss:StyleID="s63"><Data ss:Type="String">1:110082309-110155111</Data></Cell>
    <Cell ss:StyleID="s63"><Data ss:Type="Number">0.90737000000000001</Data></Cell>
    <Cell ss:StyleID="s63"><Data ss:Type="Number">3.9198999999999998E-2</Data></Cell>
    <Cell ss:StyleID="s63"><Data ss:Type="Number">-4.5327999999999999</Data></Cell>
    <Cell ss:StyleID="s63"><Data ss:Type="Number">1E-4</Data></Cell>
    <Cell ss:StyleID="s63"><Data ss:Type="Number">9.9454500000000011E-4</Data></Cell>
   </Row>
   <Row>
    <Cell ss:StyleID="s71"><Data ss:Type="String">GJA5</Data></Cell>
    <Cell ss:StyleID="s63"><Data ss:Type="String">4:109687806-109704698</Data></Cell>
    <Cell ss:StyleID="s63"><Data ss:Type="Number">2.5848200000000001</Data></Cell>
    <Cell ss:StyleID="s63"><Data ss:Type="Number">0.111794</Data></Cell>
    <Cell ss:StyleID="s63"><Data ss:Type="Number">-4.5311500000000002</Data></Cell>
    <Cell ss:StyleID="s64"><Data ss:Type="Number">5.0000000000000002E-5</Data></Cell>
    <Cell ss:StyleID="s63"><Data ss:Type="Number">5.2906999999999997E-4</Data></Cell>
   </Row>
   <Row>
    <Cell ss:StyleID="s71"><Data ss:Type="String">ENSSSCG00000002511</Data></Cell>
    <Cell ss:StyleID="s63"><Data ss:Type="String">7:128249066-128263204</Data></Cell>
    <Cell ss:StyleID="s63"><Data ss:Type="Number">70.369200000000006</Data></Cell>
    <Cell ss:StyleID="s63"><Data ss:Type="Number">3.0462600000000002</Data></Cell>
    <Cell ss:StyleID="s63"><Data ss:Type="Number">-4.5298299999999996</Data></Cell>
    <Cell ss:StyleID="s64"><Data ss:Type="Number">5.0000000000000002E-5</Data></Cell>
    <Cell ss:StyleID="s63"><Data ss:Type="Number">5.2906999999999997E-4</Data></Cell>
   </Row>
   <Row>
    <Cell ss:StyleID="s71"><Data ss:Type="String">TOX3</Data></Cell>
    <Cell ss:StyleID="s63"><Data ss:Type="String">6:29305823-29420260</Data></Cell>
    <Cell ss:StyleID="s63"><Data ss:Type="Number">0.48673899999999998</Data></Cell>
    <Cell ss:StyleID="s63"><Data ss:Type="Number">11.181800000000001</Data></Cell>
    <Cell ss:StyleID="s63"><Data ss:Type="Number">4.5218600000000002</Data></Cell>
    <Cell ss:StyleID="s64"><Data ss:Type="Number">5.0000000000000002E-5</Data></Cell>
    <Cell ss:StyleID="s63"><Data ss:Type="Number">5.2906999999999997E-4</Data></Cell>
   </Row>
   <Row>
    <Cell ss:StyleID="s71"><Data ss:Type="String">ENSSSCG00000026332</Data></Cell>
    <Cell ss:StyleID="s63"><Data ss:Type="String">3:46067580-46096957</Data></Cell>
    <Cell ss:StyleID="s63"><Data ss:Type="Number">1.0837699999999999</Data></Cell>
    <Cell ss:StyleID="s63"><Data ss:Type="Number">4.7399200000000002E-2</Data></Cell>
    <Cell ss:StyleID="s63"><Data ss:Type="Number">-4.5150499999999996</Data></Cell>
    <Cell ss:StyleID="s63"><Data ss:Type="Number">9.5E-4</Data></Cell>
    <Cell ss:StyleID="s63"><Data ss:Type="Number">6.8777200000000004E-3</Data></Cell>
   </Row>
   <Row>
    <Cell ss:StyleID="s71"><Data ss:Type="String">ENSSSCG00000021345</Data></Cell>
    <Cell ss:StyleID="s63"><Data ss:Type="String">4:110321649-110428151</Data></Cell>
    <Cell ss:StyleID="s63"><Data ss:Type="Number">13.5661</Data></Cell>
    <Cell ss:StyleID="s63"><Data ss:Type="Number">0.59440899999999997</Data></Cell>
    <Cell ss:StyleID="s63"><Data ss:Type="Number">-4.51241</Data></Cell>
    <Cell ss:StyleID="s64"><Data ss:Type="Number">5.0000000000000002E-5</Data></Cell>
    <Cell ss:StyleID="s63"><Data ss:Type="Number">5.2906999999999997E-4</Data></Cell>
   </Row>
   <Row>
    <Cell ss:StyleID="s71"><Data ss:Type="String">ENSSSCG00000017987</Data></Cell>
    <Cell ss:StyleID="s63"><Data ss:Type="String">12:56123372-56433112</Data></Cell>
    <Cell ss:StyleID="s63"><Data ss:Type="Number">25.981100000000001</Data></Cell>
    <Cell ss:StyleID="s63"><Data ss:Type="Number">1.1411</Data></Cell>
    <Cell ss:StyleID="s63"><Data ss:Type="Number">-4.5089600000000001</Data></Cell>
    <Cell ss:StyleID="s64"><Data ss:Type="Number">5.0000000000000002E-5</Data></Cell>
    <Cell ss:StyleID="s63"><Data ss:Type="Number">5.2906999999999997E-4</Data></Cell>
   </Row>
   <Row>
    <Cell ss:StyleID="s71"><Data ss:Type="String">ENSSSCG00000021339,ST8SIA5</Data></Cell>
    <Cell ss:StyleID="s63"><Data ss:Type="String">JH118465.1:153367-227744</Data></Cell>
    <Cell ss:StyleID="s63"><Data ss:Type="Number">0.23863000000000001</Data></Cell>
    <Cell ss:StyleID="s63"><Data ss:Type="Number">5.3597799999999998</Data></Cell>
    <Cell ss:StyleID="s63"><Data ss:Type="Number">4.4893299999999998</Data></Cell>
    <Cell ss:StyleID="s64"><Data ss:Type="Number">5.0000000000000002E-5</Data></Cell>
    <Cell ss:StyleID="s63"><Data ss:Type="Number">5.2906999999999997E-4</Data></Cell>
   </Row>
   <Row>
    <Cell ss:StyleID="s71"><Data ss:Type="String">SEMA7A</Data></Cell>
    <Cell ss:StyleID="s63"><Data ss:Type="String">GL892482.1:45618-58327</Data></Cell>
    <Cell ss:StyleID="s63"><Data ss:Type="Number">1.4031</Data></Cell>
    <Cell ss:StyleID="s63"><Data ss:Type="Number">31.497</Data></Cell>
    <Cell ss:StyleID="s63"><Data ss:Type="Number">4.4885200000000003</Data></Cell>
    <Cell ss:StyleID="s64"><Data ss:Type="Number">5.0000000000000002E-5</Data></Cell>
    <Cell ss:StyleID="s63"><Data ss:Type="Number">5.2906999999999997E-4</Data></Cell>
   </Row>
   <Row>
    <Cell ss:StyleID="s71"><Data ss:Type="String">DPT</Data></Cell>
    <Cell ss:StyleID="s63"><Data ss:Type="String">4:89969323-90001121</Data></Cell>
    <Cell ss:StyleID="s63"><Data ss:Type="Number">23.353400000000001</Data></Cell>
    <Cell ss:StyleID="s63"><Data ss:Type="Number">513.35199999999998</Data></Cell>
    <Cell ss:StyleID="s63"><Data ss:Type="Number">4.45824</Data></Cell>
    <Cell ss:StyleID="s64"><Data ss:Type="Number">5.0000000000000002E-5</Data></Cell>
    <Cell ss:StyleID="s63"><Data ss:Type="Number">5.2906999999999997E-4</Data></Cell>
   </Row>
   <Row>
    <Cell ss:StyleID="s71"><Data ss:Type="String">CD70</Data></Cell>
    <Cell ss:StyleID="s63"><Data ss:Type="String">2:73153494-73157599</Data></Cell>
    <Cell ss:StyleID="s63"><Data ss:Type="Number">3.0812599999999999</Data></Cell>
    <Cell ss:StyleID="s63"><Data ss:Type="Number">67.580500000000001</Data></Cell>
    <Cell ss:StyleID="s63"><Data ss:Type="Number">4.4550200000000002</Data></Cell>
    <Cell ss:StyleID="s64"><Data ss:Type="Number">5.0000000000000002E-5</Data></Cell>
    <Cell ss:StyleID="s63"><Data ss:Type="Number">5.2906999999999997E-4</Data></Cell>
   </Row>
   <Row>
    <Cell ss:StyleID="s71"><Data ss:Type="String">ENSSSCG00000023399</Data></Cell>
    <Cell ss:StyleID="s63"><Data ss:Type="String">9:106165561-106655176</Data></Cell>
    <Cell ss:StyleID="s63"><Data ss:Type="Number">4.57829</Data></Cell>
    <Cell ss:StyleID="s63"><Data ss:Type="Number">100.17</Data></Cell>
    <Cell ss:StyleID="s63"><Data ss:Type="Number">4.4515000000000002</Data></Cell>
    <Cell ss:StyleID="s64"><Data ss:Type="Number">5.0000000000000002E-5</Data></Cell>
    <Cell ss:StyleID="s63"><Data ss:Type="Number">5.2906999999999997E-4</Data></Cell>
   </Row>
   <Row>
    <Cell ss:StyleID="s71"><Data ss:Type="String">BOK</Data></Cell>
    <Cell ss:StyleID="s63"><Data ss:Type="String">15:154815571-154819503</Data></Cell>
    <Cell ss:StyleID="s63"><Data ss:Type="Number">8.8916500000000003</Data></Cell>
    <Cell ss:StyleID="s63"><Data ss:Type="Number">0.40812199999999998</Data></Cell>
    <Cell ss:StyleID="s63"><Data ss:Type="Number">-4.4453800000000001</Data></Cell>
    <Cell ss:StyleID="s63"><Data ss:Type="Number">8.0000000000000004E-4</Data></Cell>
    <Cell ss:StyleID="s63"><Data ss:Type="Number">5.9627600000000001E-3</Data></Cell>
   </Row>
   <Row>
    <Cell ss:StyleID="s71"><Data ss:Type="String">PPM1L</Data></Cell>
    <Cell ss:StyleID="s63"><Data ss:Type="String">13:108941013-109152021</Data></Cell>
    <Cell ss:StyleID="s63"><Data ss:Type="Number">0.40605999999999998</Data></Cell>
    <Cell ss:StyleID="s63"><Data ss:Type="Number">8.8462499999999995</Data></Cell>
    <Cell ss:StyleID="s63"><Data ss:Type="Number">4.4452999999999996</Data></Cell>
    <Cell ss:StyleID="s64"><Data ss:Type="Number">5.0000000000000002E-5</Data></Cell>
    <Cell ss:StyleID="s63"><Data ss:Type="Number">5.2906999999999997E-4</Data></Cell>
   </Row>
   <Row>
    <Cell ss:StyleID="s71"><Data ss:Type="String">IGDCC4</Data></Cell>
    <Cell ss:StyleID="s63"><Data ss:Type="String">1:180970154-181009956</Data></Cell>
    <Cell ss:StyleID="s63"><Data ss:Type="Number">2.0119400000000001</Data></Cell>
    <Cell ss:StyleID="s63"><Data ss:Type="Number">9.3067800000000006E-2</Data></Cell>
    <Cell ss:StyleID="s63"><Data ss:Type="Number">-4.4341600000000003</Data></Cell>
    <Cell ss:StyleID="s64"><Data ss:Type="Number">5.0000000000000002E-5</Data></Cell>
    <Cell ss:StyleID="s63"><Data ss:Type="Number">5.2906999999999997E-4</Data></Cell>
   </Row>
   <Row>
    <Cell ss:StyleID="s71"><Data ss:Type="String">ENSSSCG00000014986</Data></Cell>
    <Cell ss:StyleID="s63"><Data ss:Type="String">9:37393982-37401288</Data></Cell>
    <Cell ss:StyleID="s63"><Data ss:Type="Number">35.456400000000002</Data></Cell>
    <Cell ss:StyleID="s63"><Data ss:Type="Number">762.23800000000006</Data></Cell>
    <Cell ss:StyleID="s63"><Data ss:Type="Number">4.4261200000000001</Data></Cell>
    <Cell ss:StyleID="s64"><Data ss:Type="Number">5.0000000000000002E-5</Data></Cell>
    <Cell ss:StyleID="s63"><Data ss:Type="Number">5.2906999999999997E-4</Data></Cell>
   </Row>
   <Row>
    <Cell ss:StyleID="s71"><Data ss:Type="String">TAC1</Data></Cell>
    <Cell ss:StyleID="s63"><Data ss:Type="String">9:84764674-84773758</Data></Cell>
    <Cell ss:StyleID="s63"><Data ss:Type="Number">2.0386000000000002</Data></Cell>
    <Cell ss:StyleID="s63"><Data ss:Type="Number">43.607100000000003</Data></Cell>
    <Cell ss:StyleID="s63"><Data ss:Type="Number">4.41892</Data></Cell>
    <Cell ss:StyleID="s64"><Data ss:Type="Number">5.0000000000000002E-5</Data></Cell>
    <Cell ss:StyleID="s63"><Data ss:Type="Number">5.2906999999999997E-4</Data></Cell>
   </Row>
   <Row>
    <Cell ss:StyleID="s71"><Data ss:Type="String">ENSSSCG00000020958,SNORD112</Data></Cell>
    <Cell ss:StyleID="s63"><Data ss:Type="String">7:132049355-132164555</Data></Cell>
    <Cell ss:StyleID="s63"><Data ss:Type="Number">5.6687200000000004</Data></Cell>
    <Cell ss:StyleID="s63"><Data ss:Type="Number">0.26523400000000003</Data></Cell>
    <Cell ss:StyleID="s63"><Data ss:Type="Number">-4.4176900000000003</Data></Cell>
    <Cell ss:StyleID="s64"><Data ss:Type="Number">5.0000000000000002E-5</Data></Cell>
    <Cell ss:StyleID="s63"><Data ss:Type="Number">5.2906999999999997E-4</Data></Cell>
   </Row>
   <Row>
    <Cell ss:StyleID="s71"><Data ss:Type="String">EPB41L4A</Data></Cell>
    <Cell ss:StyleID="s63"><Data ss:Type="String">2:121986203-122118810</Data></Cell>
    <Cell ss:StyleID="s63"><Data ss:Type="Number">5.4333900000000002</Data></Cell>
    <Cell ss:StyleID="s63"><Data ss:Type="Number">0.25432700000000003</Data></Cell>
    <Cell ss:StyleID="s63"><Data ss:Type="Number">-4.41709</Data></Cell>
    <Cell ss:StyleID="s64"><Data ss:Type="Number">5.0000000000000002E-5</Data></Cell>
    <Cell ss:StyleID="s63"><Data ss:Type="Number">5.2906999999999997E-4</Data></Cell>
   </Row>
   <Row>
    <Cell ss:StyleID="s71"><Data ss:Type="String">ENSSSCG00000014164</Data></Cell>
    <Cell ss:StyleID="s63"><Data ss:Type="String">2:105133209-105217497</Data></Cell>
    <Cell ss:StyleID="s63"><Data ss:Type="Number">0.53492899999999999</Data></Cell>
    <Cell ss:StyleID="s63"><Data ss:Type="Number">11.391400000000001</Data></Cell>
    <Cell ss:StyleID="s63"><Data ss:Type="Number">4.4124600000000003</Data></Cell>
    <Cell ss:StyleID="s64"><Data ss:Type="Number">5.0000000000000002E-5</Data></Cell>
    <Cell ss:StyleID="s63"><Data ss:Type="Number">5.2906999999999997E-4</Data></Cell>
   </Row>
   <Row>
    <Cell ss:StyleID="s71"><Data ss:Type="String">SMPDL3B</Data></Cell>
    <Cell ss:StyleID="s63"><Data ss:Type="String">6:78600671-78624777</Data></Cell>
    <Cell ss:StyleID="s63"><Data ss:Type="Number">6.5044700000000004</Data></Cell>
    <Cell ss:StyleID="s63"><Data ss:Type="Number">138.05199999999999</Data></Cell>
    <Cell ss:StyleID="s63"><Data ss:Type="Number">4.4076399999999998</Data></Cell>
    <Cell ss:StyleID="s64"><Data ss:Type="Number">5.0000000000000002E-5</Data></Cell>
    <Cell ss:StyleID="s63"><Data ss:Type="Number">5.2906999999999997E-4</Data></Cell>
   </Row>
   <Row>
    <Cell ss:StyleID="s71"><Data ss:Type="String">PRICKLE2</Data></Cell>
    <Cell ss:StyleID="s63"><Data ss:Type="String">13:50094556-50264219</Data></Cell>
    <Cell ss:StyleID="s63"><Data ss:Type="Number">8.0578099999999999</Data></Cell>
    <Cell ss:StyleID="s63"><Data ss:Type="Number">0.38123400000000002</Data></Cell>
    <Cell ss:StyleID="s63"><Data ss:Type="Number">-4.4016400000000004</Data></Cell>
    <Cell ss:StyleID="s64"><Data ss:Type="Number">5.0000000000000002E-5</Data></Cell>
    <Cell ss:StyleID="s63"><Data ss:Type="Number">5.2906999999999997E-4</Data></Cell>
   </Row>
   <Row>
    <Cell ss:StyleID="s71"><Data ss:Type="String">HCLS1</Data></Cell>
    <Cell ss:StyleID="s63"><Data ss:Type="String">13:148475227-148510887</Data></Cell>
    <Cell ss:StyleID="s63"><Data ss:Type="Number">0.27413100000000001</Data></Cell>
    <Cell ss:StyleID="s63"><Data ss:Type="Number">5.7802800000000003</Data></Cell>
    <Cell ss:StyleID="s63"><Data ss:Type="Number">4.3982000000000001</Data></Cell>
    <Cell ss:StyleID="s64"><Data ss:Type="Number">5.0000000000000002E-5</Data></Cell>
    <Cell ss:StyleID="s63"><Data ss:Type="Number">5.2906999999999997E-4</Data></Cell>
   </Row>
   <Row>
    <Cell ss:StyleID="s71"><Data ss:Type="String">MXRA5</Data></Cell>
    <Cell ss:StyleID="s63"><Data ss:Type="String">X:143912738-143943880</Data></Cell>
    <Cell ss:StyleID="s63"><Data ss:Type="Number">87.226500000000001</Data></Cell>
    <Cell ss:StyleID="s63"><Data ss:Type="Number">4.16275</Data></Cell>
    <Cell ss:StyleID="s63"><Data ss:Type="Number">-4.3891600000000004</Data></Cell>
    <Cell ss:StyleID="s64"><Data ss:Type="Number">5.0000000000000002E-5</Data></Cell>
    <Cell ss:StyleID="s63"><Data ss:Type="Number">5.2906999999999997E-4</Data></Cell>
   </Row>
   <Row>
    <Cell ss:StyleID="s71"><Data ss:Type="String">ENSSSCG00000027787</Data></Cell>
    <Cell ss:StyleID="s63"><Data ss:Type="String">GL894769.1:184-1314</Data></Cell>
    <Cell ss:StyleID="s63"><Data ss:Type="Number">9.6331000000000007</Data></Cell>
    <Cell ss:StyleID="s63"><Data ss:Type="Number">0.46074599999999999</Data></Cell>
    <Cell ss:StyleID="s63"><Data ss:Type="Number">-4.3859599999999999</Data></Cell>
    <Cell ss:StyleID="s63"><Data ss:Type="Number">1.3500000000000001E-3</Data></Cell>
    <Cell ss:StyleID="s63"><Data ss:Type="Number">9.2466800000000002E-3</Data></Cell>
   </Row>
   <Row>
    <Cell ss:StyleID="s71"><Data ss:Type="String">CLMN</Data></Cell>
    <Cell ss:StyleID="s63"><Data ss:Type="String">7:123686555-123805784</Data></Cell>
    <Cell ss:StyleID="s63"><Data ss:Type="Number">1.2597</Data></Cell>
    <Cell ss:StyleID="s63"><Data ss:Type="Number">6.0395900000000002E-2</Data></Cell>
    <Cell ss:StyleID="s63"><Data ss:Type="Number">-4.3824800000000002</Data></Cell>
    <Cell ss:StyleID="s64"><Data ss:Type="Number">5.0000000000000002E-5</Data></Cell>
    <Cell ss:StyleID="s63"><Data ss:Type="Number">5.2906999999999997E-4</Data></Cell>
   </Row>
   <Row>
    <Cell ss:StyleID="s71"><Data ss:Type="String">SOD3</Data></Cell>
    <Cell ss:StyleID="s63"><Data ss:Type="String">8:19172838-19303275</Data></Cell>
    <Cell ss:StyleID="s63"><Data ss:Type="Number">1.01478</Data></Cell>
    <Cell ss:StyleID="s63"><Data ss:Type="Number">21.138999999999999</Data></Cell>
    <Cell ss:StyleID="s63"><Data ss:Type="Number">4.3806700000000003</Data></Cell>
    <Cell ss:StyleID="s63"><Data ss:Type="Number">4.7499999999999999E-3</Data></Cell>
    <Cell ss:StyleID="s63"><Data ss:Type="Number">2.5549599999999999E-2</Data></Cell>
   </Row>
   <Row>
    <Cell ss:StyleID="s71"><Data ss:Type="String">RGS22</Data></Cell>
    <Cell ss:StyleID="s63"><Data ss:Type="String">4:39803137-39959008</Data></Cell>
    <Cell ss:StyleID="s63"><Data ss:Type="Number">0.92091599999999996</Data></Cell>
    <Cell ss:StyleID="s63"><Data ss:Type="Number">4.4905300000000002E-2</Data></Cell>
    <Cell ss:StyleID="s63"><Data ss:Type="Number">-4.3581099999999999</Data></Cell>
    <Cell ss:StyleID="s63"><Data ss:Type="Number">5.0000000000000001E-3</Data></Cell>
    <Cell ss:StyleID="s63"><Data ss:Type="Number">2.66108E-2</Data></Cell>
   </Row>
   <Row>
    <Cell ss:StyleID="s71"><Data ss:Type="String">IGSF9B</Data></Cell>
    <Cell ss:StyleID="s63"><Data ss:Type="String">9:67012300-67023566</Data></Cell>
    <Cell ss:StyleID="s63"><Data ss:Type="Number">0.14369999999999999</Data></Cell>
    <Cell ss:StyleID="s63"><Data ss:Type="Number">2.9166799999999999</Data></Cell>
    <Cell ss:StyleID="s63"><Data ss:Type="Number">4.3432000000000004</Data></Cell>
    <Cell ss:StyleID="s64"><Data ss:Type="Number">5.0000000000000002E-5</Data></Cell>
    <Cell ss:StyleID="s63"><Data ss:Type="Number">5.2906999999999997E-4</Data></Cell>
   </Row>
   <Row>
    <Cell ss:StyleID="s71"><Data ss:Type="String">DUSP5</Data></Cell>
    <Cell ss:StyleID="s63"><Data ss:Type="String">14:131791152-131804261</Data></Cell>
    <Cell ss:StyleID="s63"><Data ss:Type="Number">5.6396300000000004</Data></Cell>
    <Cell ss:StyleID="s63"><Data ss:Type="Number">113.694</Data></Cell>
    <Cell ss:StyleID="s63"><Data ss:Type="Number">4.3334099999999998</Data></Cell>
    <Cell ss:StyleID="s64"><Data ss:Type="Number">5.0000000000000002E-5</Data></Cell>
    <Cell ss:StyleID="s63"><Data ss:Type="Number">5.2906999999999997E-4</Data></Cell>
   </Row>
   <Row>
    <Cell ss:StyleID="s71"><Data ss:Type="String">ENSSSCG00000020967</Data></Cell>
    <Cell ss:StyleID="s63"><Data ss:Type="String">12:6607142-6619169</Data></Cell>
    <Cell ss:StyleID="s63"><Data ss:Type="Number">0.60500799999999999</Data></Cell>
    <Cell ss:StyleID="s63"><Data ss:Type="Number">3.00249E-2</Data></Cell>
    <Cell ss:StyleID="s63"><Data ss:Type="Number">-4.3327200000000001</Data></Cell>
    <Cell ss:StyleID="s64"><Data ss:Type="Number">5.0000000000000002E-5</Data></Cell>
    <Cell ss:StyleID="s63"><Data ss:Type="Number">5.2906999999999997E-4</Data></Cell>
   </Row>
   <Row>
    <Cell ss:StyleID="s71"><Data ss:Type="String">SYBU</Data></Cell>
    <Cell ss:StyleID="s63"><Data ss:Type="String">4:30142318-30217053</Data></Cell>
    <Cell ss:StyleID="s63"><Data ss:Type="Number">0.153526</Data></Cell>
    <Cell ss:StyleID="s63"><Data ss:Type="Number">3.0900400000000001</Data></Cell>
    <Cell ss:StyleID="s63"><Data ss:Type="Number">4.3310700000000004</Data></Cell>
    <Cell ss:StyleID="s64"><Data ss:Type="Number">5.0000000000000002E-5</Data></Cell>
    <Cell ss:StyleID="s63"><Data ss:Type="Number">5.2906999999999997E-4</Data></Cell>
   </Row>
   <Row>
    <Cell ss:StyleID="s71"><Data ss:Type="String">GPCR142</Data></Cell>
    <Cell ss:StyleID="s63"><Data ss:Type="String">4:102825999-102829873</Data></Cell>
    <Cell ss:StyleID="s63"><Data ss:Type="Number">1.1229499999999999</Data></Cell>
    <Cell ss:StyleID="s63"><Data ss:Type="Number">5.5837699999999997E-2</Data></Cell>
    <Cell ss:StyleID="s63"><Data ss:Type="Number">-4.3299099999999999</Data></Cell>
    <Cell ss:StyleID="s63"><Data ss:Type="Number">7.7000000000000002E-3</Data></Cell>
    <Cell ss:StyleID="s63"><Data ss:Type="Number">3.75039E-2</Data></Cell>
   </Row>
   <Row>
    <Cell ss:StyleID="s71"><Data ss:Type="String">ENSSSCG00000027341</Data></Cell>
    <Cell ss:StyleID="s63"><Data ss:Type="String">12:56123372-56433112</Data></Cell>
    <Cell ss:StyleID="s63"><Data ss:Type="Number">17.659300000000002</Data></Cell>
    <Cell ss:StyleID="s63"><Data ss:Type="Number">0.88186600000000004</Data></Cell>
    <Cell ss:StyleID="s63"><Data ss:Type="Number">-4.3237199999999998</Data></Cell>
    <Cell ss:StyleID="s64"><Data ss:Type="Number">5.0000000000000002E-5</Data></Cell>
    <Cell ss:StyleID="s63"><Data ss:Type="Number">5.2906999999999997E-4</Data></Cell>
   </Row>
   <Row>
    <Cell ss:StyleID="s71"><Data ss:Type="String">SPRY4</Data></Cell>
    <Cell ss:StyleID="s63"><Data ss:Type="String">2:150062314-150434817</Data></Cell>
    <Cell ss:StyleID="s63"><Data ss:Type="Number">2.8805700000000001</Data></Cell>
    <Cell ss:StyleID="s63"><Data ss:Type="Number">57.5426</Data></Cell>
    <Cell ss:StyleID="s63"><Data ss:Type="Number">4.3201999999999998</Data></Cell>
    <Cell ss:StyleID="s64"><Data ss:Type="Number">5.0000000000000002E-5</Data></Cell>
    <Cell ss:StyleID="s63"><Data ss:Type="Number">5.2906999999999997E-4</Data></Cell>
   </Row>
   <Row>
    <Cell ss:StyleID="s71"><Data ss:Type="String">PDE7B</Data></Cell>
    <Cell ss:StyleID="s63"><Data ss:Type="String">1:31364241-31434786</Data></Cell>
    <Cell ss:StyleID="s63"><Data ss:Type="Number">4.5812400000000002</Data></Cell>
    <Cell ss:StyleID="s63"><Data ss:Type="Number">0.22968</Data></Cell>
    <Cell ss:StyleID="s63"><Data ss:Type="Number">-4.3180399999999999</Data></Cell>
    <Cell ss:StyleID="s64"><Data ss:Type="Number">5.0000000000000002E-5</Data></Cell>
    <Cell ss:StyleID="s63"><Data ss:Type="Number">5.2906999999999997E-4</Data></Cell>
   </Row>
   <Row>
    <Cell ss:StyleID="s71"><Data ss:Type="String">ENSSSCG00000016237</Data></Cell>
    <Cell ss:StyleID="s63"><Data ss:Type="String">15:139929260-140211143</Data></Cell>
    <Cell ss:StyleID="s63"><Data ss:Type="Number">5.5619500000000002E-2</Data></Cell>
    <Cell ss:StyleID="s63"><Data ss:Type="Number">1.10453</Data></Cell>
    <Cell ss:StyleID="s63"><Data ss:Type="Number">4.3117000000000001</Data></Cell>
    <Cell ss:StyleID="s63"><Data ss:Type="Number">1.3500000000000001E-3</Data></Cell>
    <Cell ss:StyleID="s63"><Data ss:Type="Number">9.2466800000000002E-3</Data></Cell>
   </Row>
   <Row>
    <Cell ss:StyleID="s71"><Data ss:Type="String">ENSSSCG00000008396</Data></Cell>
    <Cell ss:StyleID="s63"><Data ss:Type="String">3:89688486-89884336</Data></Cell>
    <Cell ss:StyleID="s63"><Data ss:Type="Number">4.2666799999999998E-2</Data></Cell>
    <Cell ss:StyleID="s63"><Data ss:Type="Number">0.83703499999999997</Data></Cell>
    <Cell ss:StyleID="s63"><Data ss:Type="Number">4.2941000000000003</Data></Cell>
    <Cell ss:StyleID="s64"><Data ss:Type="Number">5.0000000000000002E-5</Data></Cell>
    <Cell ss:StyleID="s63"><Data ss:Type="Number">5.2906999999999997E-4</Data></Cell>
   </Row>
   <Row>
    <Cell ss:StyleID="s71"><Data ss:Type="String">PTPRE</Data></Cell>
    <Cell ss:StyleID="s63"><Data ss:Type="String">14:149003755-149167170</Data></Cell>
    <Cell ss:StyleID="s63"><Data ss:Type="Number">5.8871600000000003E-2</Data></Cell>
    <Cell ss:StyleID="s63"><Data ss:Type="Number">1.1523000000000001</Data></Cell>
    <Cell ss:StyleID="s63"><Data ss:Type="Number">4.2908099999999996</Data></Cell>
    <Cell ss:StyleID="s64"><Data ss:Type="Number">5.0000000000000002E-5</Data></Cell>
    <Cell ss:StyleID="s63"><Data ss:Type="Number">5.2906999999999997E-4</Data></Cell>
   </Row>
   <Row>
    <Cell ss:StyleID="s71"><Data ss:Type="String">KAZN</Data></Cell>
    <Cell ss:StyleID="s63"><Data ss:Type="String">6:68568555-68735048</Data></Cell>
    <Cell ss:StyleID="s63"><Data ss:Type="Number">1.4497800000000001</Data></Cell>
    <Cell ss:StyleID="s63"><Data ss:Type="Number">7.4727799999999997E-2</Data></Cell>
    <Cell ss:StyleID="s63"><Data ss:Type="Number">-4.2780399999999998</Data></Cell>
    <Cell ss:StyleID="s64"><Data ss:Type="Number">5.0000000000000002E-5</Data></Cell>
    <Cell ss:StyleID="s63"><Data ss:Type="Number">5.2906999999999997E-4</Data></Cell>
   </Row>
   <Row>
    <Cell ss:StyleID="s71"><Data ss:Type="String">LPHN3</Data></Cell>
    <Cell ss:StyleID="s63"><Data ss:Type="String">8:64657892-64699864</Data></Cell>
    <Cell ss:StyleID="s63"><Data ss:Type="Number">6.2470100000000001E-2</Data></Cell>
    <Cell ss:StyleID="s63"><Data ss:Type="Number">1.2112799999999999</Data></Cell>
    <Cell ss:StyleID="s63"><Data ss:Type="Number">4.2772199999999998</Data></Cell>
    <Cell ss:StyleID="s63"><Data ss:Type="Number">1.005E-2</Data></Cell>
    <Cell ss:StyleID="s63"><Data ss:Type="Number">4.6217800000000003E-2</Data></Cell>
   </Row>
   <Row>
    <Cell ss:StyleID="s71"><Data ss:Type="String">PRSS35</Data></Cell>
    <Cell ss:StyleID="s63"><Data ss:Type="String">1:92966184-92986477</Data></Cell>
    <Cell ss:StyleID="s63"><Data ss:Type="Number">7.83019</Data></Cell>
    <Cell ss:StyleID="s63"><Data ss:Type="Number">0.40442400000000001</Data></Cell>
    <Cell ss:StyleID="s63"><Data ss:Type="Number">-4.2751099999999997</Data></Cell>
    <Cell ss:StyleID="s64"><Data ss:Type="Number">5.0000000000000002E-5</Data></Cell>
    <Cell ss:StyleID="s63"><Data ss:Type="Number">5.2906999999999997E-4</Data></Cell>
   </Row>
   <Row>
    <Cell ss:StyleID="s71"><Data ss:Type="String">HHIPL1</Data></Cell>
    <Cell ss:StyleID="s63"><Data ss:Type="String">7:128200145-128212585</Data></Cell>
    <Cell ss:StyleID="s63"><Data ss:Type="Number">52.547400000000003</Data></Cell>
    <Cell ss:StyleID="s63"><Data ss:Type="Number">2.7250100000000002</Data></Cell>
    <Cell ss:StyleID="s63"><Data ss:Type="Number">-4.2692899999999998</Data></Cell>
    <Cell ss:StyleID="s64"><Data ss:Type="Number">5.0000000000000002E-5</Data></Cell>
    <Cell ss:StyleID="s63"><Data ss:Type="Number">5.2906999999999997E-4</Data></Cell>
   </Row>
   <Row>
    <Cell ss:StyleID="s71"><Data ss:Type="String">MGP</Data></Cell>
    <Cell ss:StyleID="s63"><Data ss:Type="String">5:61051562-61058328</Data></Cell>
    <Cell ss:StyleID="s63"><Data ss:Type="Number">266.71699999999998</Data></Cell>
    <Cell ss:StyleID="s63"><Data ss:Type="Number">13.833500000000001</Data></Cell>
    <Cell ss:StyleID="s63"><Data ss:Type="Number">-4.2690700000000001</Data></Cell>
    <Cell ss:StyleID="s64"><Data ss:Type="Number">5.0000000000000002E-5</Data></Cell>
    <Cell ss:StyleID="s63"><Data ss:Type="Number">5.2906999999999997E-4</Data></Cell>
   </Row>
   <Row>
    <Cell ss:StyleID="s71"><Data ss:Type="String">SOCS2</Data></Cell>
    <Cell ss:StyleID="s63"><Data ss:Type="String">5:93712448-93718783</Data></Cell>
    <Cell ss:StyleID="s63"><Data ss:Type="Number">1.17069</Data></Cell>
    <Cell ss:StyleID="s63"><Data ss:Type="Number">22.3249</Data></Cell>
    <Cell ss:StyleID="s63"><Data ss:Type="Number">4.2532199999999998</Data></Cell>
    <Cell ss:StyleID="s64"><Data ss:Type="Number">5.0000000000000002E-5</Data></Cell>
    <Cell ss:StyleID="s63"><Data ss:Type="Number">5.2906999999999997E-4</Data></Cell>
   </Row>
   <Row>
    <Cell ss:StyleID="s71"><Data ss:Type="String">ENSSSCG00000007548</Data></Cell>
    <Cell ss:StyleID="s63"><Data ss:Type="String">3:692957-710991</Data></Cell>
    <Cell ss:StyleID="s63"><Data ss:Type="Number">7.8961600000000001</Data></Cell>
    <Cell ss:StyleID="s63"><Data ss:Type="Number">0.41750399999999999</Data></Cell>
    <Cell ss:StyleID="s63"><Data ss:Type="Number">-4.2412900000000002</Data></Cell>
    <Cell ss:StyleID="s63"><Data ss:Type="Number">1E-4</Data></Cell>
    <Cell ss:StyleID="s63"><Data ss:Type="Number">9.9454500000000011E-4</Data></Cell>
   </Row>
   <Row>
    <Cell ss:StyleID="s71"><Data ss:Type="String">MARC1,MARC2</Data></Cell>
    <Cell ss:StyleID="s63"><Data ss:Type="String">10:12259033-12361293</Data></Cell>
    <Cell ss:StyleID="s63"><Data ss:Type="Number">21.835599999999999</Data></Cell>
    <Cell ss:StyleID="s63"><Data ss:Type="Number">1.1560299999999999</Data></Cell>
    <Cell ss:StyleID="s63"><Data ss:Type="Number">-4.2394400000000001</Data></Cell>
    <Cell ss:StyleID="s64"><Data ss:Type="Number">5.0000000000000002E-5</Data></Cell>
    <Cell ss:StyleID="s63"><Data ss:Type="Number">5.2906999999999997E-4</Data></Cell>
   </Row>
   <Row>
    <Cell ss:StyleID="s71"><Data ss:Type="String">RGL1</Data></Cell>
    <Cell ss:StyleID="s63"><Data ss:Type="String">9:137337654-137472574</Data></Cell>
    <Cell ss:StyleID="s63"><Data ss:Type="Number">12.465</Data></Cell>
    <Cell ss:StyleID="s63"><Data ss:Type="Number">0.66031499999999999</Data></Cell>
    <Cell ss:StyleID="s63"><Data ss:Type="Number">-4.2385799999999998</Data></Cell>
    <Cell ss:StyleID="s64"><Data ss:Type="Number">5.0000000000000002E-5</Data></Cell>
    <Cell ss:StyleID="s63"><Data ss:Type="Number">5.2906999999999997E-4</Data></Cell>
   </Row>
   <Row>
    <Cell ss:StyleID="s71"><Data ss:Type="String">PAX2</Data></Cell>
    <Cell ss:StyleID="s63"><Data ss:Type="String">14:121481352-121574712</Data></Cell>
    <Cell ss:StyleID="s63"><Data ss:Type="Number">1.69512</Data></Cell>
    <Cell ss:StyleID="s63"><Data ss:Type="Number">8.9949500000000002E-2</Data></Cell>
    <Cell ss:StyleID="s63"><Data ss:Type="Number">-4.2361300000000002</Data></Cell>
    <Cell ss:StyleID="s64"><Data ss:Type="Number">5.0000000000000002E-5</Data></Cell>
    <Cell ss:StyleID="s63"><Data ss:Type="Number">5.2906999999999997E-4</Data></Cell>
   </Row>
   <Row>
    <Cell ss:StyleID="s71"><Data ss:Type="String">ENSSSCG00000010283</Data></Cell>
    <Cell ss:StyleID="s63"><Data ss:Type="String">14:80894616-80907525</Data></Cell>
    <Cell ss:StyleID="s63"><Data ss:Type="Number">1.6523300000000001</Data></Cell>
    <Cell ss:StyleID="s63"><Data ss:Type="Number">8.7781899999999996E-2</Data></Cell>
    <Cell ss:StyleID="s63"><Data ss:Type="Number">-4.2344299999999997</Data></Cell>
    <Cell ss:StyleID="s64"><Data ss:Type="Number">5.0000000000000002E-5</Data></Cell>
    <Cell ss:StyleID="s63"><Data ss:Type="Number">5.2906999999999997E-4</Data></Cell>
   </Row>
   <Row>
    <Cell ss:StyleID="s71"><Data ss:Type="String">MUSK</Data></Cell>
    <Cell ss:StyleID="s63"><Data ss:Type="String">1:282424653-282563435</Data></Cell>
    <Cell ss:StyleID="s63"><Data ss:Type="Number">0.25062899999999999</Data></Cell>
    <Cell ss:StyleID="s63"><Data ss:Type="Number">4.7081200000000001</Data></Cell>
    <Cell ss:StyleID="s63"><Data ss:Type="Number">4.2315300000000002</Data></Cell>
    <Cell ss:StyleID="s63"><Data ss:Type="Number">1E-4</Data></Cell>
    <Cell ss:StyleID="s63"><Data ss:Type="Number">9.9454500000000011E-4</Data></Cell>
   </Row>
   <Row>
    <Cell ss:StyleID="s71"><Data ss:Type="String">KIF1A</Data></Cell>
    <Cell ss:StyleID="s63"><Data ss:Type="String">15:157511764-157590462</Data></Cell>
    <Cell ss:StyleID="s63"><Data ss:Type="Number">9.6591199999999997</Data></Cell>
    <Cell ss:StyleID="s63"><Data ss:Type="Number">0.51615</Data></Cell>
    <Cell ss:StyleID="s63"><Data ss:Type="Number">-4.2260299999999997</Data></Cell>
    <Cell ss:StyleID="s64"><Data ss:Type="Number">5.0000000000000002E-5</Data></Cell>
    <Cell ss:StyleID="s63"><Data ss:Type="Number">5.2906999999999997E-4</Data></Cell>
   </Row>
   <Row>
    <Cell ss:StyleID="s71"><Data ss:Type="String">ATRNL1</Data></Cell>
    <Cell ss:StyleID="s63"><Data ss:Type="String">14:136579670-137250652</Data></Cell>
    <Cell ss:StyleID="s63"><Data ss:Type="Number">6.2602399999999996</Data></Cell>
    <Cell ss:StyleID="s63"><Data ss:Type="Number">0.33669900000000003</Data></Cell>
    <Cell ss:StyleID="s63"><Data ss:Type="Number">-4.2166899999999998</Data></Cell>
    <Cell ss:StyleID="s64"><Data ss:Type="Number">5.0000000000000002E-5</Data></Cell>
    <Cell ss:StyleID="s63"><Data ss:Type="Number">5.2906999999999997E-4</Data></Cell>
   </Row>
   <Row>
    <Cell ss:StyleID="s71"><Data ss:Type="String">VNN2</Data></Cell>
    <Cell ss:StyleID="s63"><Data ss:Type="String">1:34481247-34490749</Data></Cell>
    <Cell ss:StyleID="s63"><Data ss:Type="Number">0.27973100000000001</Data></Cell>
    <Cell ss:StyleID="s63"><Data ss:Type="Number">5.1798700000000002</Data></Cell>
    <Cell ss:StyleID="s63"><Data ss:Type="Number">4.2107999999999999</Data></Cell>
    <Cell ss:StyleID="s64"><Data ss:Type="Number">5.0000000000000002E-5</Data></Cell>
    <Cell ss:StyleID="s63"><Data ss:Type="Number">5.2906999999999997E-4</Data></Cell>
   </Row>
   <Row>
    <Cell ss:StyleID="s71"><Data ss:Type="String">ARHGDIB</Data></Cell>
    <Cell ss:StyleID="s63"><Data ss:Type="String">5:60965336-60987579</Data></Cell>
    <Cell ss:StyleID="s63"><Data ss:Type="Number">0.70471799999999996</Data></Cell>
    <Cell ss:StyleID="s63"><Data ss:Type="Number">13.0212</Data></Cell>
    <Cell ss:StyleID="s63"><Data ss:Type="Number">4.2076700000000002</Data></Cell>
    <Cell ss:StyleID="s64"><Data ss:Type="Number">5.0000000000000002E-5</Data></Cell>
    <Cell ss:StyleID="s63"><Data ss:Type="Number">5.2906999999999997E-4</Data></Cell>
   </Row>
   <Row>
    <Cell ss:StyleID="s71"><Data ss:Type="String">FOLH1</Data></Cell>
    <Cell ss:StyleID="s63"><Data ss:Type="String">9:25630148-25688037</Data></Cell>
    <Cell ss:StyleID="s63"><Data ss:Type="Number">0.82590600000000003</Data></Cell>
    <Cell ss:StyleID="s63"><Data ss:Type="Number">4.5190300000000003E-2</Data></Cell>
    <Cell ss:StyleID="s63"><Data ss:Type="Number">-4.1918899999999999</Data></Cell>
    <Cell ss:StyleID="s63"><Data ss:Type="Number">8.0000000000000002E-3</Data></Cell>
    <Cell ss:StyleID="s63"><Data ss:Type="Number">3.8687600000000003E-2</Data></Cell>
   </Row>
   <Row>
    <Cell ss:StyleID="s71"><Data ss:Type="String">MDGA1</Data></Cell>
    <Cell ss:StyleID="s63"><Data ss:Type="String">7:38113719-38173184</Data></Cell>
    <Cell ss:StyleID="s63"><Data ss:Type="Number">8.5224899999999995</Data></Cell>
    <Cell ss:StyleID="s63"><Data ss:Type="Number">0.47033799999999998</Data></Cell>
    <Cell ss:StyleID="s63"><Data ss:Type="Number">-4.1795</Data></Cell>
    <Cell ss:StyleID="s64"><Data ss:Type="Number">5.0000000000000002E-5</Data></Cell>
    <Cell ss:StyleID="s63"><Data ss:Type="Number">5.2906999999999997E-4</Data></Cell>
   </Row>
   <Row>
    <Cell ss:StyleID="s71"><Data ss:Type="String">ADAP1</Data></Cell>
    <Cell ss:StyleID="s63"><Data ss:Type="String">3:428350-430954</Data></Cell>
    <Cell ss:StyleID="s63"><Data ss:Type="Number">6.1705399999999999</Data></Cell>
    <Cell ss:StyleID="s63"><Data ss:Type="Number">0.342858</Data></Cell>
    <Cell ss:StyleID="s63"><Data ss:Type="Number">-4.1697199999999999</Data></Cell>
    <Cell ss:StyleID="s63"><Data ss:Type="Number">1E-3</Data></Cell>
    <Cell ss:StyleID="s63"><Data ss:Type="Number">7.1711600000000002E-3</Data></Cell>
   </Row>
   <Row>
    <Cell ss:StyleID="s71"><Data ss:Type="String">ACVRL1</Data></Cell>
    <Cell ss:StyleID="s63"><Data ss:Type="String">5:17855268-17871426</Data></Cell>
    <Cell ss:StyleID="s63"><Data ss:Type="Number">1.94448</Data></Cell>
    <Cell ss:StyleID="s63"><Data ss:Type="Number">0.10825700000000001</Data></Cell>
    <Cell ss:StyleID="s63"><Data ss:Type="Number">-4.1668500000000002</Data></Cell>
    <Cell ss:StyleID="s64"><Data ss:Type="Number">5.0000000000000002E-5</Data></Cell>
    <Cell ss:StyleID="s63"><Data ss:Type="Number">5.2906999999999997E-4</Data></Cell>
   </Row>
   <Row>
    <Cell ss:StyleID="s71"><Data ss:Type="String">CPAMD8</Data></Cell>
    <Cell ss:StyleID="s63"><Data ss:Type="String">2:60199691-60306278</Data></Cell>
    <Cell ss:StyleID="s63"><Data ss:Type="Number">1.09117</Data></Cell>
    <Cell ss:StyleID="s63"><Data ss:Type="Number">6.1139199999999998E-2</Data></Cell>
    <Cell ss:StyleID="s63"><Data ss:Type="Number">-4.1576399999999998</Data></Cell>
    <Cell ss:StyleID="s64"><Data ss:Type="Number">5.0000000000000002E-5</Data></Cell>
    <Cell ss:StyleID="s63"><Data ss:Type="Number">5.2906999999999997E-4</Data></Cell>
   </Row>
   <Row>
    <Cell ss:StyleID="s71"><Data ss:Type="String">RASGRF2</Data></Cell>
    <Cell ss:StyleID="s63"><Data ss:Type="String">2:91513971-91700872</Data></Cell>
    <Cell ss:StyleID="s63"><Data ss:Type="Number">9.3026400000000002</Data></Cell>
    <Cell ss:StyleID="s63"><Data ss:Type="Number">0.52203200000000005</Data></Cell>
    <Cell ss:StyleID="s63"><Data ss:Type="Number">-4.15543</Data></Cell>
    <Cell ss:StyleID="s64"><Data ss:Type="Number">5.0000000000000002E-5</Data></Cell>
    <Cell ss:StyleID="s63"><Data ss:Type="Number">5.2906999999999997E-4</Data></Cell>
   </Row>
   <Row>
    <Cell ss:StyleID="s71"><Data ss:Type="String">ENSSSCG00000020872</Data></Cell>
    <Cell ss:StyleID="s63"><Data ss:Type="String">GL894781.2:4123-8096</Data></Cell>
    <Cell ss:StyleID="s63"><Data ss:Type="Number">4.7102000000000004</Data></Cell>
    <Cell ss:StyleID="s63"><Data ss:Type="Number">0.26610400000000001</Data></Cell>
    <Cell ss:StyleID="s63"><Data ss:Type="Number">-4.1457300000000004</Data></Cell>
    <Cell ss:StyleID="s63"><Data ss:Type="Number">2.3500000000000001E-3</Data></Cell>
    <Cell ss:StyleID="s63"><Data ss:Type="Number">1.44704E-2</Data></Cell>
   </Row>
   <Row>
    <Cell ss:StyleID="s71"><Data ss:Type="String">ANKH</Data></Cell>
    <Cell ss:StyleID="s63"><Data ss:Type="String">16:4445006-4611009</Data></Cell>
    <Cell ss:StyleID="s63"><Data ss:Type="Number">18.703299999999999</Data></Cell>
    <Cell ss:StyleID="s63"><Data ss:Type="Number">330.60899999999998</Data></Cell>
    <Cell ss:StyleID="s63"><Data ss:Type="Number">4.1437600000000003</Data></Cell>
    <Cell ss:StyleID="s64"><Data ss:Type="Number">5.0000000000000002E-5</Data></Cell>
    <Cell ss:StyleID="s63"><Data ss:Type="Number">5.2906999999999997E-4</Data></Cell>
   </Row>
   <Row>
    <Cell ss:StyleID="s71"><Data ss:Type="String">SORBS1</Data></Cell>
    <Cell ss:StyleID="s63"><Data ss:Type="String">14:116466346-116771124</Data></Cell>
    <Cell ss:StyleID="s63"><Data ss:Type="Number">6.5081800000000003</Data></Cell>
    <Cell ss:StyleID="s63"><Data ss:Type="Number">0.36855100000000002</Data></Cell>
    <Cell ss:StyleID="s63"><Data ss:Type="Number">-4.1423199999999998</Data></Cell>
    <Cell ss:StyleID="s64"><Data ss:Type="Number">5.0000000000000002E-5</Data></Cell>
    <Cell ss:StyleID="s63"><Data ss:Type="Number">5.2906999999999997E-4</Data></Cell>
   </Row>
   <Row>
    <Cell ss:StyleID="s71"><Data ss:Type="String">ENSSSCG00000004646</Data></Cell>
    <Cell ss:StyleID="s63"><Data ss:Type="String">1:135295130-135636501</Data></Cell>
    <Cell ss:StyleID="s63"><Data ss:Type="Number">2.7158600000000002</Data></Cell>
    <Cell ss:StyleID="s63"><Data ss:Type="Number">0.15465599999999999</Data></Cell>
    <Cell ss:StyleID="s63"><Data ss:Type="Number">-4.1342800000000004</Data></Cell>
    <Cell ss:StyleID="s64"><Data ss:Type="Number">5.0000000000000002E-5</Data></Cell>
    <Cell ss:StyleID="s63"><Data ss:Type="Number">5.2906999999999997E-4</Data></Cell>
   </Row>
   <Row>
    <Cell ss:StyleID="s71"><Data ss:Type="String">ENSSSCG00000012885</Data></Cell>
    <Cell ss:StyleID="s63"><Data ss:Type="String">2:3168383-3213992</Data></Cell>
    <Cell ss:StyleID="s63"><Data ss:Type="Number">9.6196599999999997</Data></Cell>
    <Cell ss:StyleID="s63"><Data ss:Type="Number">0.55818000000000001</Data></Cell>
    <Cell ss:StyleID="s63"><Data ss:Type="Number">-4.1071799999999996</Data></Cell>
    <Cell ss:StyleID="s64"><Data ss:Type="Number">5.0000000000000002E-5</Data></Cell>
    <Cell ss:StyleID="s63"><Data ss:Type="Number">5.2906999999999997E-4</Data></Cell>
   </Row>
   <Row>
    <Cell ss:StyleID="s71"><Data ss:Type="String">NGFR</Data></Cell>
    <Cell ss:StyleID="s63"><Data ss:Type="String">12:25702160-25720592</Data></Cell>
    <Cell ss:StyleID="s63"><Data ss:Type="Number">7.9133700000000001E-2</Data></Cell>
    <Cell ss:StyleID="s63"><Data ss:Type="Number">1.35669</Data></Cell>
    <Cell ss:StyleID="s63"><Data ss:Type="Number">4.0996499999999996</Data></Cell>
    <Cell ss:StyleID="s63"><Data ss:Type="Number">8.6E-3</Data></Cell>
    <Cell ss:StyleID="s63"><Data ss:Type="Number">4.0965500000000002E-2</Data></Cell>
   </Row>
   <Row>
    <Cell ss:StyleID="s71"><Data ss:Type="String">SERPINB10</Data></Cell>
    <Cell ss:StyleID="s63"><Data ss:Type="String">1:175328929-175354354</Data></Cell>
    <Cell ss:StyleID="s63"><Data ss:Type="Number">0.32728299999999999</Data></Cell>
    <Cell ss:StyleID="s63"><Data ss:Type="Number">5.5844500000000004</Data></Cell>
    <Cell ss:StyleID="s63"><Data ss:Type="Number">4.0928100000000001</Data></Cell>
    <Cell ss:StyleID="s64"><Data ss:Type="Number">5.0000000000000002E-5</Data></Cell>
    <Cell ss:StyleID="s63"><Data ss:Type="Number">5.2906999999999997E-4</Data></Cell>
   </Row>
   <Row>
    <Cell ss:StyleID="s71"><Data ss:Type="String">SMAD6</Data></Cell>
    <Cell ss:StyleID="s63"><Data ss:Type="String">1:182400358-182479007</Data></Cell>
    <Cell ss:StyleID="s63"><Data ss:Type="Number">14.3407</Data></Cell>
    <Cell ss:StyleID="s63"><Data ss:Type="Number">0.84784300000000001</Data></Cell>
    <Cell ss:StyleID="s63"><Data ss:Type="Number">-4.0801800000000004</Data></Cell>
    <Cell ss:StyleID="s64"><Data ss:Type="Number">5.0000000000000002E-5</Data></Cell>
    <Cell ss:StyleID="s63"><Data ss:Type="Number">5.2906999999999997E-4</Data></Cell>
   </Row>
   <Row>
    <Cell ss:StyleID="s71"><Data ss:Type="String">EVL</Data></Cell>
    <Cell ss:StyleID="s63"><Data ss:Type="String">GL894354.1:8416-19888</Data></Cell>
    <Cell ss:StyleID="s63"><Data ss:Type="Number">5.3635700000000002</Data></Cell>
    <Cell ss:StyleID="s63"><Data ss:Type="Number">0.31941999999999998</Data></Cell>
    <Cell ss:StyleID="s63"><Data ss:Type="Number">-4.0696700000000003</Data></Cell>
    <Cell ss:StyleID="s63"><Data ss:Type="Number">1.5499999999999999E-3</Data></Cell>
    <Cell ss:StyleID="s63"><Data ss:Type="Number">1.03713E-2</Data></Cell>
   </Row>
   <Row>
    <Cell ss:StyleID="s71"><Data ss:Type="String">ENPP5</Data></Cell>
    <Cell ss:StyleID="s63"><Data ss:Type="String">7:47233553-47250001</Data></Cell>
    <Cell ss:StyleID="s63"><Data ss:Type="Number">0.662138</Data></Cell>
    <Cell ss:StyleID="s63"><Data ss:Type="Number">11.072900000000001</Data></Cell>
    <Cell ss:StyleID="s63"><Data ss:Type="Number">4.0637600000000003</Data></Cell>
    <Cell ss:StyleID="s64"><Data ss:Type="Number">5.0000000000000002E-5</Data></Cell>
    <Cell ss:StyleID="s63"><Data ss:Type="Number">5.2906999999999997E-4</Data></Cell>
   </Row>
   <Row>
    <Cell ss:StyleID="s71"><Data ss:Type="String">LYPD5</Data></Cell>
    <Cell ss:StyleID="s63"><Data ss:Type="String">6:46468962-46470609</Data></Cell>
    <Cell ss:StyleID="s63"><Data ss:Type="Number">1.1144000000000001</Data></Cell>
    <Cell ss:StyleID="s63"><Data ss:Type="Number">18.633299999999998</Data></Cell>
    <Cell ss:StyleID="s63"><Data ss:Type="Number">4.0635399999999997</Data></Cell>
    <Cell ss:StyleID="s64"><Data ss:Type="Number">5.0000000000000002E-5</Data></Cell>
    <Cell ss:StyleID="s63"><Data ss:Type="Number">5.2906999999999997E-4</Data></Cell>
   </Row>
   <Row>
    <Cell ss:StyleID="s71"><Data ss:Type="String">ZNF366</Data></Cell>
    <Cell ss:StyleID="s63"><Data ss:Type="String">16:52692101-52734538</Data></Cell>
    <Cell ss:StyleID="s63"><Data ss:Type="Number">9.6392800000000001E-2</Data></Cell>
    <Cell ss:StyleID="s63"><Data ss:Type="Number">1.6043400000000001</Data></Cell>
    <Cell ss:StyleID="s63"><Data ss:Type="Number">4.0569100000000002</Data></Cell>
    <Cell ss:StyleID="s64"><Data ss:Type="Number">5.0000000000000002E-5</Data></Cell>
    <Cell ss:StyleID="s63"><Data ss:Type="Number">5.2906999999999997E-4</Data></Cell>
   </Row>
   <Row>
    <Cell ss:StyleID="s71"><Data ss:Type="String">FRZB</Data></Cell>
    <Cell ss:StyleID="s63"><Data ss:Type="String">15:97838122-97882305</Data></Cell>
    <Cell ss:StyleID="s63"><Data ss:Type="Number">22.634799999999998</Data></Cell>
    <Cell ss:StyleID="s63"><Data ss:Type="Number">1.3615999999999999</Data></Cell>
    <Cell ss:StyleID="s63"><Data ss:Type="Number">-4.0551700000000004</Data></Cell>
    <Cell ss:StyleID="s64"><Data ss:Type="Number">5.0000000000000002E-5</Data></Cell>
    <Cell ss:StyleID="s63"><Data ss:Type="Number">5.2906999999999997E-4</Data></Cell>
   </Row>
   <Row>
    <Cell ss:StyleID="s71"><Data ss:Type="String">CSMD2</Data></Cell>
    <Cell ss:StyleID="s63"><Data ss:Type="String">6:83890244-84112071</Data></Cell>
    <Cell ss:StyleID="s63"><Data ss:Type="Number">9.2328800000000003E-2</Data></Cell>
    <Cell ss:StyleID="s63"><Data ss:Type="Number">1.5327200000000001</Data></Cell>
    <Cell ss:StyleID="s63"><Data ss:Type="Number">4.0531699999999997</Data></Cell>
    <Cell ss:StyleID="s64"><Data ss:Type="Number">5.0000000000000002E-5</Data></Cell>
    <Cell ss:StyleID="s63"><Data ss:Type="Number">5.2906999999999997E-4</Data></Cell>
   </Row>
   <Row>
    <Cell ss:StyleID="s71"><Data ss:Type="String">NDRG4</Data></Cell>
    <Cell ss:StyleID="s63"><Data ss:Type="String">6:18284228-18324499</Data></Cell>
    <Cell ss:StyleID="s63"><Data ss:Type="Number">0.110499</Data></Cell>
    <Cell ss:StyleID="s63"><Data ss:Type="Number">1.8257699999999999</Data></Cell>
    <Cell ss:StyleID="s63"><Data ss:Type="Number">4.0464000000000002</Data></Cell>
    <Cell ss:StyleID="s63"><Data ss:Type="Number">4.4999999999999999E-4</Data></Cell>
    <Cell ss:StyleID="s63"><Data ss:Type="Number">3.7170300000000001E-3</Data></Cell>
   </Row>
   <Row>
    <Cell ss:StyleID="s71"><Data ss:Type="String">ABCC2</Data></Cell>
    <Cell ss:StyleID="s63"><Data ss:Type="String">14:120400795-120479358</Data></Cell>
    <Cell ss:StyleID="s63"><Data ss:Type="Number">0.51088500000000003</Data></Cell>
    <Cell ss:StyleID="s63"><Data ss:Type="Number">3.1027699999999998E-2</Data></Cell>
    <Cell ss:StyleID="s63"><Data ss:Type="Number">-4.0413699999999997</Data></Cell>
    <Cell ss:StyleID="s64"><Data ss:Type="Number">5.0000000000000002E-5</Data></Cell>
    <Cell ss:StyleID="s63"><Data ss:Type="Number">5.2906999999999997E-4</Data></Cell>
   </Row>
   <Row>
    <Cell ss:StyleID="s71"><Data ss:Type="String">EGLN3</Data></Cell>
    <Cell ss:StyleID="s63"><Data ss:Type="String">7:70667588-70695692</Data></Cell>
    <Cell ss:StyleID="s63"><Data ss:Type="Number">0.482431</Data></Cell>
    <Cell ss:StyleID="s63"><Data ss:Type="Number">7.8805800000000001</Data></Cell>
    <Cell ss:StyleID="s63"><Data ss:Type="Number">4.0299100000000001</Data></Cell>
    <Cell ss:StyleID="s64"><Data ss:Type="Number">5.0000000000000002E-5</Data></Cell>
    <Cell ss:StyleID="s63"><Data ss:Type="Number">5.2906999999999997E-4</Data></Cell>
   </Row>
   <Row>
    <Cell ss:StyleID="s71"><Data ss:Type="String">RAB38</Data></Cell>
    <Cell ss:StyleID="s63"><Data ss:Type="String">9:23798575-23863119</Data></Cell>
    <Cell ss:StyleID="s63"><Data ss:Type="Number">0.161441</Data></Cell>
    <Cell ss:StyleID="s63"><Data ss:Type="Number">2.6368999999999998</Data></Cell>
    <Cell ss:StyleID="s63"><Data ss:Type="Number">4.0297599999999996</Data></Cell>
    <Cell ss:StyleID="s63"><Data ss:Type="Number">8.3000000000000001E-3</Data></Cell>
    <Cell ss:StyleID="s63"><Data ss:Type="Number">3.97963E-2</Data></Cell>
   </Row>
   <Row>
    <Cell ss:StyleID="s71"><Data ss:Type="String">PPP1R36</Data></Cell>
    <Cell ss:StyleID="s63"><Data ss:Type="String">7:94994931-95032554</Data></Cell>
    <Cell ss:StyleID="s63"><Data ss:Type="Number">6.1004300000000002</Data></Cell>
    <Cell ss:StyleID="s63"><Data ss:Type="Number">0.37379099999999998</Data></Cell>
    <Cell ss:StyleID="s63"><Data ss:Type="Number">-4.0286099999999996</Data></Cell>
    <Cell ss:StyleID="s63"><Data ss:Type="Number">7.6E-3</Data></Cell>
    <Cell ss:StyleID="s63"><Data ss:Type="Number">3.7108700000000001E-2</Data></Cell>
   </Row>
   <Row>
    <Cell ss:StyleID="s71"><Data ss:Type="String">ENSSSCG00000022824</Data></Cell>
    <Cell ss:StyleID="s63"><Data ss:Type="String">18:41360942-41835405</Data></Cell>
    <Cell ss:StyleID="s63"><Data ss:Type="Number">1.0589900000000001</Data></Cell>
    <Cell ss:StyleID="s63"><Data ss:Type="Number">6.4891199999999996E-2</Data></Cell>
    <Cell ss:StyleID="s63"><Data ss:Type="Number">-4.0285200000000003</Data></Cell>
    <Cell ss:StyleID="s63"><Data ss:Type="Number">3.7499999999999999E-3</Data></Cell>
    <Cell ss:StyleID="s63"><Data ss:Type="Number">2.1080499999999999E-2</Data></Cell>
   </Row>
   <Row>
    <Cell ss:StyleID="s71"><Data ss:Type="String">KCNN2</Data></Cell>
    <Cell ss:StyleID="s63"><Data ss:Type="String">2:123463536-123613018</Data></Cell>
    <Cell ss:StyleID="s63"><Data ss:Type="Number">2.80802E-2</Data></Cell>
    <Cell ss:StyleID="s63"><Data ss:Type="Number">0.45775399999999999</Data></Cell>
    <Cell ss:StyleID="s63"><Data ss:Type="Number">4.0269500000000003</Data></Cell>
    <Cell ss:StyleID="s63"><Data ss:Type="Number">5.2500000000000003E-3</Data></Cell>
    <Cell ss:StyleID="s63"><Data ss:Type="Number">2.7679499999999999E-2</Data></Cell>
   </Row>
   <Row>
    <Cell ss:StyleID="s71"><Data ss:Type="String">IL17RD</Data></Cell>
    <Cell ss:StyleID="s63"><Data ss:Type="String">13:42816465-42839524</Data></Cell>
    <Cell ss:StyleID="s63"><Data ss:Type="Number">0.36335099999999998</Data></Cell>
    <Cell ss:StyleID="s63"><Data ss:Type="Number">5.9230999999999998</Data></Cell>
    <Cell ss:StyleID="s63"><Data ss:Type="Number">4.02691</Data></Cell>
    <Cell ss:StyleID="s64"><Data ss:Type="Number">5.0000000000000002E-5</Data></Cell>
    <Cell ss:StyleID="s63"><Data ss:Type="Number">5.2906999999999997E-4</Data></Cell>
   </Row>
   <Row>
    <Cell ss:StyleID="s71"><Data ss:Type="String">MT2A</Data></Cell>
    <Cell ss:StyleID="s63"><Data ss:Type="String">6:26420804-26421708</Data></Cell>
    <Cell ss:StyleID="s63"><Data ss:Type="Number">15.578099999999999</Data></Cell>
    <Cell ss:StyleID="s63"><Data ss:Type="Number">252.13800000000001</Data></Cell>
    <Cell ss:StyleID="s63"><Data ss:Type="Number">4.0166199999999996</Data></Cell>
    <Cell ss:StyleID="s64"><Data ss:Type="Number">5.0000000000000002E-5</Data></Cell>
    <Cell ss:StyleID="s63"><Data ss:Type="Number">5.2906999999999997E-4</Data></Cell>
   </Row>
   <Row>
    <Cell ss:StyleID="s71"><Data ss:Type="String">ENSSSCG00000027536</Data></Cell>
    <Cell ss:StyleID="s63"><Data ss:Type="String">14:62643159-62647626</Data></Cell>
    <Cell ss:StyleID="s63"><Data ss:Type="Number">0.54950600000000005</Data></Cell>
    <Cell ss:StyleID="s63"><Data ss:Type="Number">8.8305100000000003</Data></Cell>
    <Cell ss:StyleID="s63"><Data ss:Type="Number">4.0062899999999999</Data></Cell>
    <Cell ss:StyleID="s64"><Data ss:Type="Number">5.0000000000000002E-5</Data></Cell>
    <Cell ss:StyleID="s63"><Data ss:Type="Number">5.2906999999999997E-4</Data></Cell>
   </Row>
   <Row>
    <Cell ss:StyleID="s71"><Data ss:Type="String">DUSP4</Data></Cell>
    <Cell ss:StyleID="s63"><Data ss:Type="String">15:62904210-62923416</Data></Cell>
    <Cell ss:StyleID="s63"><Data ss:Type="Number">3.3616999999999999</Data></Cell>
    <Cell ss:StyleID="s63"><Data ss:Type="Number">54.006599999999999</Data></Cell>
    <Cell ss:StyleID="s63"><Data ss:Type="Number">4.0058699999999998</Data></Cell>
    <Cell ss:StyleID="s64"><Data ss:Type="Number">5.0000000000000002E-5</Data></Cell>
    <Cell ss:StyleID="s63"><Data ss:Type="Number">5.2906999999999997E-4</Data></Cell>
   </Row>
   <Row>
    <Cell ss:StyleID="s71"><Data ss:Type="String">SIPA1L2</Data></Cell>
    <Cell ss:StyleID="s63"><Data ss:Type="String">14:62421997-62588258</Data></Cell>
    <Cell ss:StyleID="s63"><Data ss:Type="Number">0.44877899999999998</Data></Cell>
    <Cell ss:StyleID="s63"><Data ss:Type="Number">7.1780999999999997</Data></Cell>
    <Cell ss:StyleID="s63"><Data ss:Type="Number">3.99953</Data></Cell>
    <Cell ss:StyleID="s64"><Data ss:Type="Number">5.0000000000000002E-5</Data></Cell>
    <Cell ss:StyleID="s63"><Data ss:Type="Number">5.2906999999999997E-4</Data></Cell>
   </Row>
   <Row>
    <Cell ss:StyleID="s71"><Data ss:Type="String">TMEM38A</Data></Cell>
    <Cell ss:StyleID="s63"><Data ss:Type="String">2:60517861-60530459</Data></Cell>
    <Cell ss:StyleID="s63"><Data ss:Type="Number">13.933999999999999</Data></Cell>
    <Cell ss:StyleID="s63"><Data ss:Type="Number">0.87742799999999999</Data></Cell>
    <Cell ss:StyleID="s63"><Data ss:Type="Number">-3.9891800000000002</Data></Cell>
    <Cell ss:StyleID="s64"><Data ss:Type="Number">5.0000000000000002E-5</Data></Cell>
    <Cell ss:StyleID="s63"><Data ss:Type="Number">5.2906999999999997E-4</Data></Cell>
   </Row>
   <Row>
    <Cell ss:StyleID="s71"><Data ss:Type="String">UPK1B</Data></Cell>
    <Cell ss:StyleID="s63"><Data ss:Type="String">13:150294289-150320132</Data></Cell>
    <Cell ss:StyleID="s63"><Data ss:Type="Number">1.5665899999999999</Data></Cell>
    <Cell ss:StyleID="s63"><Data ss:Type="Number">9.88681E-2</Data></Cell>
    <Cell ss:StyleID="s63"><Data ss:Type="Number">-3.9859800000000001</Data></Cell>
    <Cell ss:StyleID="s63"><Data ss:Type="Number">1E-4</Data></Cell>
    <Cell ss:StyleID="s63"><Data ss:Type="Number">9.9454500000000011E-4</Data></Cell>
   </Row>
   <Row>
    <Cell ss:StyleID="s71"><Data ss:Type="String">GPRC5A</Data></Cell>
    <Cell ss:StyleID="s63"><Data ss:Type="String">GL896435.1:4687-9516</Data></Cell>
    <Cell ss:StyleID="s63"><Data ss:Type="Number">7.0147899999999996</Data></Cell>
    <Cell ss:StyleID="s63"><Data ss:Type="Number">110.624</Data></Cell>
    <Cell ss:StyleID="s63"><Data ss:Type="Number">3.97912</Data></Cell>
    <Cell ss:StyleID="s64"><Data ss:Type="Number">5.0000000000000002E-5</Data></Cell>
    <Cell ss:StyleID="s63"><Data ss:Type="Number">5.2906999999999997E-4</Data></Cell>
   </Row>
   <Row>
    <Cell ss:StyleID="s71"><Data ss:Type="String">ALCAM</Data></Cell>
    <Cell ss:StyleID="s63"><Data ss:Type="String">13:162987675-163248052</Data></Cell>
    <Cell ss:StyleID="s63"><Data ss:Type="Number">2.9374500000000001</Data></Cell>
    <Cell ss:StyleID="s63"><Data ss:Type="Number">46.16</Data></Cell>
    <Cell ss:StyleID="s63"><Data ss:Type="Number">3.9740099999999998</Data></Cell>
    <Cell ss:StyleID="s64"><Data ss:Type="Number">5.0000000000000002E-5</Data></Cell>
    <Cell ss:StyleID="s63"><Data ss:Type="Number">5.2906999999999997E-4</Data></Cell>
   </Row>
   <Row>
    <Cell ss:StyleID="s71"><Data ss:Type="String">SCN3A</Data></Cell>
    <Cell ss:StyleID="s63"><Data ss:Type="String">15:80063945-80256586</Data></Cell>
    <Cell ss:StyleID="s63"><Data ss:Type="Number">0.132745</Data></Cell>
    <Cell ss:StyleID="s63"><Data ss:Type="Number">2.0752799999999998</Data></Cell>
    <Cell ss:StyleID="s63"><Data ss:Type="Number">3.96658</Data></Cell>
    <Cell ss:StyleID="s64"><Data ss:Type="Number">5.0000000000000002E-5</Data></Cell>
    <Cell ss:StyleID="s63"><Data ss:Type="Number">5.2906999999999997E-4</Data></Cell>
   </Row>
   <Row>
    <Cell ss:StyleID="s71"><Data ss:Type="String">AHRR</Data></Cell>
    <Cell ss:StyleID="s63"><Data ss:Type="String">GL896361.1:519-37664</Data></Cell>
    <Cell ss:StyleID="s63"><Data ss:Type="Number">18.0899</Data></Cell>
    <Cell ss:StyleID="s63"><Data ss:Type="Number">1.15995</Data></Cell>
    <Cell ss:StyleID="s63"><Data ss:Type="Number">-3.96305</Data></Cell>
    <Cell ss:StyleID="s64"><Data ss:Type="Number">5.0000000000000002E-5</Data></Cell>
    <Cell ss:StyleID="s63"><Data ss:Type="Number">5.2906999999999997E-4</Data></Cell>
   </Row>
   <Row>
    <Cell ss:StyleID="s71"><Data ss:Type="String">EFCAB4A</Data></Cell>
    <Cell ss:StyleID="s63"><Data ss:Type="String">2:150255-155506</Data></Cell>
    <Cell ss:StyleID="s63"><Data ss:Type="Number">0.66375799999999996</Data></Cell>
    <Cell ss:StyleID="s63"><Data ss:Type="Number">10.3108</Data></Cell>
    <Cell ss:StyleID="s63"><Data ss:Type="Number">3.95736</Data></Cell>
    <Cell ss:StyleID="s64"><Data ss:Type="Number">5.0000000000000002E-5</Data></Cell>
    <Cell ss:StyleID="s63"><Data ss:Type="Number">5.2906999999999997E-4</Data></Cell>
   </Row>
   <Row>
    <Cell ss:StyleID="s71"><Data ss:Type="String">LIF</Data></Cell>
    <Cell ss:StyleID="s63"><Data ss:Type="String">14:50260444-50277666</Data></Cell>
    <Cell ss:StyleID="s63"><Data ss:Type="Number">4.8115199999999998</Data></Cell>
    <Cell ss:StyleID="s63"><Data ss:Type="Number">74.735600000000005</Data></Cell>
    <Cell ss:StyleID="s63"><Data ss:Type="Number">3.95723</Data></Cell>
    <Cell ss:StyleID="s64"><Data ss:Type="Number">5.0000000000000002E-5</Data></Cell>
    <Cell ss:StyleID="s63"><Data ss:Type="Number">5.2906999999999997E-4</Data></Cell>
   </Row>
   <Row>
    <Cell ss:StyleID="s71"><Data ss:Type="String">SBK1</Data></Cell>
    <Cell ss:StyleID="s63"><Data ss:Type="String">3:18861171-18867851</Data></Cell>
    <Cell ss:StyleID="s63"><Data ss:Type="Number">1.6517900000000001</Data></Cell>
    <Cell ss:StyleID="s63"><Data ss:Type="Number">0.106748</Data></Cell>
    <Cell ss:StyleID="s63"><Data ss:Type="Number">-3.9517500000000001</Data></Cell>
    <Cell ss:StyleID="s64"><Data ss:Type="Number">5.0000000000000002E-5</Data></Cell>
    <Cell ss:StyleID="s63"><Data ss:Type="Number">5.2906999999999997E-4</Data></Cell>
   </Row>
   <Row>
    <Cell ss:StyleID="s71"><Data ss:Type="String">KCNN3</Data></Cell>
    <Cell ss:StyleID="s63"><Data ss:Type="String">4:103700669-103880278</Data></Cell>
    <Cell ss:StyleID="s63"><Data ss:Type="Number">0.215475</Data></Cell>
    <Cell ss:StyleID="s63"><Data ss:Type="Number">3.3306900000000002</Data></Cell>
    <Cell ss:StyleID="s63"><Data ss:Type="Number">3.9502299999999999</Data></Cell>
    <Cell ss:StyleID="s64"><Data ss:Type="Number">5.0000000000000002E-5</Data></Cell>
    <Cell ss:StyleID="s63"><Data ss:Type="Number">5.2906999999999997E-4</Data></Cell>
   </Row>
   <Row>
    <Cell ss:StyleID="s71"><Data ss:Type="String">CLGN</Data></Cell>
    <Cell ss:StyleID="s63"><Data ss:Type="String">8:92112723-92167413</Data></Cell>
    <Cell ss:StyleID="s63"><Data ss:Type="Number">7.1155899999999994E-2</Data></Cell>
    <Cell ss:StyleID="s63"><Data ss:Type="Number">1.09934</Data></Cell>
    <Cell ss:StyleID="s63"><Data ss:Type="Number">3.9495100000000001</Data></Cell>
    <Cell ss:StyleID="s63"><Data ss:Type="Number">2.3999999999999998E-3</Data></Cell>
    <Cell ss:StyleID="s63"><Data ss:Type="Number">1.4713800000000001E-2</Data></Cell>
   </Row>
   <Row>
    <Cell ss:StyleID="s71"><Data ss:Type="String">CDH6</Data></Cell>
    <Cell ss:StyleID="s63"><Data ss:Type="String">16:18351300-18483089</Data></Cell>
    <Cell ss:StyleID="s63"><Data ss:Type="Number">4.9790599999999996</Data></Cell>
    <Cell ss:StyleID="s63"><Data ss:Type="Number">0.32235000000000003</Data></Cell>
    <Cell ss:StyleID="s63"><Data ss:Type="Number">-3.9491700000000001</Data></Cell>
    <Cell ss:StyleID="s63"><Data ss:Type="Number">1.25E-3</Data></Cell>
    <Cell ss:StyleID="s63"><Data ss:Type="Number">8.6978799999999998E-3</Data></Cell>
   </Row>
   <Row>
    <Cell ss:StyleID="s71"><Data ss:Type="String">NUAK2</Data></Cell>
    <Cell ss:StyleID="s63"><Data ss:Type="String">9:72201077-72222934</Data></Cell>
    <Cell ss:StyleID="s63"><Data ss:Type="Number">1.8409899999999999</Data></Cell>
    <Cell ss:StyleID="s63"><Data ss:Type="Number">0.119327</Data></Cell>
    <Cell ss:StyleID="s63"><Data ss:Type="Number">-3.9474900000000002</Data></Cell>
    <Cell ss:StyleID="s64"><Data ss:Type="Number">5.0000000000000002E-5</Data></Cell>
    <Cell ss:StyleID="s63"><Data ss:Type="Number">5.2906999999999997E-4</Data></Cell>
   </Row>
   <Row>
    <Cell ss:StyleID="s71"><Data ss:Type="String">ENSSSCG00000024855</Data></Cell>
    <Cell ss:StyleID="s63"><Data ss:Type="String">JH118856.1:11499-56514</Data></Cell>
    <Cell ss:StyleID="s63"><Data ss:Type="Number">0.490338</Data></Cell>
    <Cell ss:StyleID="s63"><Data ss:Type="Number">7.5231500000000002</Data></Cell>
    <Cell ss:StyleID="s63"><Data ss:Type="Number">3.9394900000000002</Data></Cell>
    <Cell ss:StyleID="s64"><Data ss:Type="Number">5.0000000000000002E-5</Data></Cell>
    <Cell ss:StyleID="s63"><Data ss:Type="Number">5.2906999999999997E-4</Data></Cell>
   </Row>
   <Row>
    <Cell ss:StyleID="s71"><Data ss:Type="String">ENSSSCG00000024417</Data></Cell>
    <Cell ss:StyleID="s63"><Data ss:Type="String">13:41252362-42212967</Data></Cell>
    <Cell ss:StyleID="s63"><Data ss:Type="Number">0.108874</Data></Cell>
    <Cell ss:StyleID="s63"><Data ss:Type="Number">1.6683699999999999</Data></Cell>
    <Cell ss:StyleID="s63"><Data ss:Type="Number">3.9377</Data></Cell>
    <Cell ss:StyleID="s64"><Data ss:Type="Number">5.0000000000000002E-5</Data></Cell>
    <Cell ss:StyleID="s63"><Data ss:Type="Number">5.2906999999999997E-4</Data></Cell>
   </Row>
   <Row>
    <Cell ss:StyleID="s71"><Data ss:Type="String">MMP7</Data></Cell>
    <Cell ss:StyleID="s63"><Data ss:Type="String">9:37133036-37143584</Data></Cell>
    <Cell ss:StyleID="s63"><Data ss:Type="Number">1.4468000000000001</Data></Cell>
    <Cell ss:StyleID="s63"><Data ss:Type="Number">9.5261799999999994E-2</Data></Cell>
    <Cell ss:StyleID="s63"><Data ss:Type="Number">-3.92482</Data></Cell>
    <Cell ss:StyleID="s63"><Data ss:Type="Number">1.9499999999999999E-3</Data></Cell>
    <Cell ss:StyleID="s63"><Data ss:Type="Number">1.24592E-2</Data></Cell>
   </Row>
   <Row>
    <Cell ss:StyleID="s71"><Data ss:Type="String">PRUNE2</Data></Cell>
    <Cell ss:StyleID="s63"><Data ss:Type="String">1:256311978-256478401</Data></Cell>
    <Cell ss:StyleID="s63"><Data ss:Type="Number">39.721699999999998</Data></Cell>
    <Cell ss:StyleID="s63"><Data ss:Type="Number">2.6313200000000001</Data></Cell>
    <Cell ss:StyleID="s63"><Data ss:Type="Number">-3.9160699999999999</Data></Cell>
    <Cell ss:StyleID="s64"><Data ss:Type="Number">5.0000000000000002E-5</Data></Cell>
    <Cell ss:StyleID="s63"><Data ss:Type="Number">5.2906999999999997E-4</Data></Cell>
   </Row>
   <Row>
    <Cell ss:StyleID="s71"><Data ss:Type="String">ITGA6</Data></Cell>
    <Cell ss:StyleID="s63"><Data ss:Type="String">15:87830504-87901320</Data></Cell>
    <Cell ss:StyleID="s63"><Data ss:Type="Number">26.2133</Data></Cell>
    <Cell ss:StyleID="s63"><Data ss:Type="Number">395.262</Data></Cell>
    <Cell ss:StyleID="s63"><Data ss:Type="Number">3.9144399999999999</Data></Cell>
    <Cell ss:StyleID="s64"><Data ss:Type="Number">5.0000000000000002E-5</Data></Cell>
    <Cell ss:StyleID="s63"><Data ss:Type="Number">5.2906999999999997E-4</Data></Cell>
   </Row>
   <Row>
    <Cell ss:StyleID="s71"><Data ss:Type="String">SYNPO2</Data></Cell>
    <Cell ss:StyleID="s63"><Data ss:Type="String">8:112411392-112556423</Data></Cell>
    <Cell ss:StyleID="s63"><Data ss:Type="Number">108.526</Data></Cell>
    <Cell ss:StyleID="s63"><Data ss:Type="Number">7.2015500000000001</Data></Cell>
    <Cell ss:StyleID="s63"><Data ss:Type="Number">-3.9135900000000001</Data></Cell>
    <Cell ss:StyleID="s64"><Data ss:Type="Number">5.0000000000000002E-5</Data></Cell>
    <Cell ss:StyleID="s63"><Data ss:Type="Number">5.2906999999999997E-4</Data></Cell>
   </Row>
   <Row>
    <Cell ss:StyleID="s71"><Data ss:Type="String">CNNM2</Data></Cell>
    <Cell ss:StyleID="s63"><Data ss:Type="String">14:123856508-124030478</Data></Cell>
    <Cell ss:StyleID="s63"><Data ss:Type="Number">5.4857399999999998</Data></Cell>
    <Cell ss:StyleID="s63"><Data ss:Type="Number">0.36456100000000002</Data></Cell>
    <Cell ss:StyleID="s63"><Data ss:Type="Number">-3.9114599999999999</Data></Cell>
    <Cell ss:StyleID="s64"><Data ss:Type="Number">5.0000000000000002E-5</Data></Cell>
    <Cell ss:StyleID="s63"><Data ss:Type="Number">5.2906999999999997E-4</Data></Cell>
   </Row>
   <Row>
    <Cell ss:StyleID="s71"><Data ss:Type="String">ATOH8</Data></Cell>
    <Cell ss:StyleID="s63"><Data ss:Type="String">3:62024700-62035682</Data></Cell>
    <Cell ss:StyleID="s63"><Data ss:Type="Number">4.0878500000000004</Data></Cell>
    <Cell ss:StyleID="s63"><Data ss:Type="Number">0.27178200000000002</Data></Cell>
    <Cell ss:StyleID="s63"><Data ss:Type="Number">-3.9108200000000002</Data></Cell>
    <Cell ss:StyleID="s63"><Data ss:Type="Number">2.5000000000000001E-4</Data></Cell>
    <Cell ss:StyleID="s63"><Data ss:Type="Number">2.2367099999999998E-3</Data></Cell>
   </Row>
   <Row>
    <Cell ss:StyleID="s71"><Data ss:Type="String">ENSSSCG00000021741</Data></Cell>
    <Cell ss:StyleID="s63"><Data ss:Type="String">6:41761025-41785232</Data></Cell>
    <Cell ss:StyleID="s63"><Data ss:Type="Number">2.1286700000000001</Data></Cell>
    <Cell ss:StyleID="s63"><Data ss:Type="Number">0.14172399999999999</Data></Cell>
    <Cell ss:StyleID="s63"><Data ss:Type="Number">-3.9087900000000002</Data></Cell>
    <Cell ss:StyleID="s64"><Data ss:Type="Number">5.0000000000000002E-5</Data></Cell>
    <Cell ss:StyleID="s63"><Data ss:Type="Number">5.2906999999999997E-4</Data></Cell>
   </Row>
   <Row>
    <Cell ss:StyleID="s71"><Data ss:Type="String">VGLL3</Data></Cell>
    <Cell ss:StyleID="s63"><Data ss:Type="String">13:179675336-179721898</Data></Cell>
    <Cell ss:StyleID="s63"><Data ss:Type="Number">77.436800000000005</Data></Cell>
    <Cell ss:StyleID="s63"><Data ss:Type="Number">5.1601600000000003</Data></Cell>
    <Cell ss:StyleID="s63"><Data ss:Type="Number">-3.9075299999999999</Data></Cell>
    <Cell ss:StyleID="s64"><Data ss:Type="Number">5.0000000000000002E-5</Data></Cell>
    <Cell ss:StyleID="s63"><Data ss:Type="Number">5.2906999999999997E-4</Data></Cell>
   </Row>
   <Row>
    <Cell ss:StyleID="s71"><Data ss:Type="String">CDKN2B</Data></Cell>
    <Cell ss:StyleID="s63"><Data ss:Type="String">1:223955400-223969109</Data></Cell>
    <Cell ss:StyleID="s63"><Data ss:Type="Number">2.0359500000000001</Data></Cell>
    <Cell ss:StyleID="s63"><Data ss:Type="Number">30.3657</Data></Cell>
    <Cell ss:StyleID="s63"><Data ss:Type="Number">3.8986700000000001</Data></Cell>
    <Cell ss:StyleID="s64"><Data ss:Type="Number">5.0000000000000002E-5</Data></Cell>
    <Cell ss:StyleID="s63"><Data ss:Type="Number">5.2906999999999997E-4</Data></Cell>
   </Row>
   <Row>
    <Cell ss:StyleID="s71"><Data ss:Type="String">PPP1R26</Data></Cell>
    <Cell ss:StyleID="s63"><Data ss:Type="String">1:308617919-308624956</Data></Cell>
    <Cell ss:StyleID="s63"><Data ss:Type="Number">2.0074999999999998</Data></Cell>
    <Cell ss:StyleID="s63"><Data ss:Type="Number">0.13470599999999999</Data></Cell>
    <Cell ss:StyleID="s63"><Data ss:Type="Number">-3.89751</Data></Cell>
    <Cell ss:StyleID="s64"><Data ss:Type="Number">5.0000000000000002E-5</Data></Cell>
    <Cell ss:StyleID="s63"><Data ss:Type="Number">5.2906999999999997E-4</Data></Cell>
   </Row>
   <Row>
    <Cell ss:StyleID="s71"><Data ss:Type="String">ADRA2C</Data></Cell>
    <Cell ss:StyleID="s63"><Data ss:Type="String">8:2048701-2050084</Data></Cell>
    <Cell ss:StyleID="s63"><Data ss:Type="Number">3.4416799999999999</Data></Cell>
    <Cell ss:StyleID="s63"><Data ss:Type="Number">0.231489</Data></Cell>
    <Cell ss:StyleID="s63"><Data ss:Type="Number">-3.8940999999999999</Data></Cell>
    <Cell ss:StyleID="s63"><Data ss:Type="Number">4.0000000000000002E-4</Data></Cell>
    <Cell ss:StyleID="s63"><Data ss:Type="Number">3.3546800000000001E-3</Data></Cell>
   </Row>
   <Row>
    <Cell ss:StyleID="s71"><Data ss:Type="String">AGT</Data></Cell>
    <Cell ss:StyleID="s63"><Data ss:Type="String">14:64380783-64389549</Data></Cell>
    <Cell ss:StyleID="s63"><Data ss:Type="Number">3.1637499999999998</Data></Cell>
    <Cell ss:StyleID="s63"><Data ss:Type="Number">0.21420600000000001</Data></Cell>
    <Cell ss:StyleID="s63"><Data ss:Type="Number">-3.8845700000000001</Data></Cell>
    <Cell ss:StyleID="s64"><Data ss:Type="Number">5.0000000000000002E-5</Data></Cell>
    <Cell ss:StyleID="s63"><Data ss:Type="Number">5.2906999999999997E-4</Data></Cell>
   </Row>
   <Row>
    <Cell ss:StyleID="s71"><Data ss:Type="String">FGF9</Data></Cell>
    <Cell ss:StyleID="s63"><Data ss:Type="String">11:690865-719244</Data></Cell>
    <Cell ss:StyleID="s63"><Data ss:Type="Number">3.0670299999999999</Data></Cell>
    <Cell ss:StyleID="s63"><Data ss:Type="Number">0.20827699999999999</Data></Cell>
    <Cell ss:StyleID="s63"><Data ss:Type="Number">-3.8802599999999998</Data></Cell>
    <Cell ss:StyleID="s64"><Data ss:Type="Number">5.0000000000000002E-5</Data></Cell>
    <Cell ss:StyleID="s63"><Data ss:Type="Number">5.2906999999999997E-4</Data></Cell>
   </Row>
   <Row>
    <Cell ss:StyleID="s71"><Data ss:Type="String">NCALD</Data></Cell>
    <Cell ss:StyleID="s63"><Data ss:Type="String">4:37825835-38264852</Data></Cell>
    <Cell ss:StyleID="s63"><Data ss:Type="Number">0.24651300000000001</Data></Cell>
    <Cell ss:StyleID="s63"><Data ss:Type="Number">3.6206399999999999</Data></Cell>
    <Cell ss:StyleID="s63"><Data ss:Type="Number">3.8765100000000001</Data></Cell>
    <Cell ss:StyleID="s63"><Data ss:Type="Number">3.5E-4</Data></Cell>
    <Cell ss:StyleID="s63"><Data ss:Type="Number">3.00183E-3</Data></Cell>
   </Row>
   <Row>
    <Cell ss:StyleID="s71"><Data ss:Type="String">FLT1</Data></Cell>
    <Cell ss:StyleID="s63"><Data ss:Type="String">11:5307310-5483732</Data></Cell>
    <Cell ss:StyleID="s63"><Data ss:Type="Number">2.8277399999999999</Data></Cell>
    <Cell ss:StyleID="s63"><Data ss:Type="Number">41.276499999999999</Data></Cell>
    <Cell ss:StyleID="s63"><Data ss:Type="Number">3.8675999999999999</Data></Cell>
    <Cell ss:StyleID="s64"><Data ss:Type="Number">5.0000000000000002E-5</Data></Cell>
    <Cell ss:StyleID="s63"><Data ss:Type="Number">5.2906999999999997E-4</Data></Cell>
   </Row>
   <Row>
    <Cell ss:StyleID="s71"><Data ss:Type="String">LPHN2</Data></Cell>
    <Cell ss:StyleID="s63"><Data ss:Type="String">6:121953470-122144959</Data></Cell>
    <Cell ss:StyleID="s63"><Data ss:Type="Number">1.0664899999999999</Data></Cell>
    <Cell ss:StyleID="s63"><Data ss:Type="Number">15.552300000000001</Data></Cell>
    <Cell ss:StyleID="s63"><Data ss:Type="Number">3.8661799999999999</Data></Cell>
    <Cell ss:StyleID="s64"><Data ss:Type="Number">5.0000000000000002E-5</Data></Cell>
    <Cell ss:StyleID="s63"><Data ss:Type="Number">5.2906999999999997E-4</Data></Cell>
   </Row>
   <Row>
    <Cell ss:StyleID="s71"><Data ss:Type="String">GPRIN3</Data></Cell>
    <Cell ss:StyleID="s63"><Data ss:Type="String">8:139265899-139335238</Data></Cell>
    <Cell ss:StyleID="s63"><Data ss:Type="Number">1.9932000000000001</Data></Cell>
    <Cell ss:StyleID="s63"><Data ss:Type="Number">0.13739299999999999</Data></Cell>
    <Cell ss:StyleID="s63"><Data ss:Type="Number">-3.8587099999999999</Data></Cell>
    <Cell ss:StyleID="s64"><Data ss:Type="Number">5.0000000000000002E-5</Data></Cell>
    <Cell ss:StyleID="s63"><Data ss:Type="Number">5.2906999999999997E-4</Data></Cell>
   </Row>
   <Row>
    <Cell ss:StyleID="s71"><Data ss:Type="String">LAD1</Data></Cell>
    <Cell ss:StyleID="s63"><Data ss:Type="String">10:28176378-28188619</Data></Cell>
    <Cell ss:StyleID="s63"><Data ss:Type="Number">0.80657100000000004</Data></Cell>
    <Cell ss:StyleID="s63"><Data ss:Type="Number">5.5907600000000002E-2</Data></Cell>
    <Cell ss:StyleID="s63"><Data ss:Type="Number">-3.8506800000000001</Data></Cell>
    <Cell ss:StyleID="s63"><Data ss:Type="Number">9.75E-3</Data></Cell>
    <Cell ss:StyleID="s63"><Data ss:Type="Number">4.5101500000000003E-2</Data></Cell>
   </Row>
   <Row>
    <Cell ss:StyleID="s71"><Data ss:Type="String">TMEM26</Data></Cell>
    <Cell ss:StyleID="s63"><Data ss:Type="String">14:69953793-70001435</Data></Cell>
    <Cell ss:StyleID="s63"><Data ss:Type="Number">4.6823100000000002</Data></Cell>
    <Cell ss:StyleID="s63"><Data ss:Type="Number">0.325044</Data></Cell>
    <Cell ss:StyleID="s63"><Data ss:Type="Number">-3.8485100000000001</Data></Cell>
    <Cell ss:StyleID="s64"><Data ss:Type="Number">5.0000000000000002E-5</Data></Cell>
    <Cell ss:StyleID="s63"><Data ss:Type="Number">5.2906999999999997E-4</Data></Cell>
   </Row>
   <Row>
    <Cell ss:StyleID="s71"><Data ss:Type="String">FGFR2</Data></Cell>
    <Cell ss:StyleID="s63"><Data ss:Type="String">14:142499475-142570541</Data></Cell>
    <Cell ss:StyleID="s63"><Data ss:Type="Number">23.323499999999999</Data></Cell>
    <Cell ss:StyleID="s63"><Data ss:Type="Number">1.62767</Data></Cell>
    <Cell ss:StyleID="s63"><Data ss:Type="Number">-3.84091</Data></Cell>
    <Cell ss:StyleID="s64"><Data ss:Type="Number">5.0000000000000002E-5</Data></Cell>
    <Cell ss:StyleID="s63"><Data ss:Type="Number">5.2906999999999997E-4</Data></Cell>
   </Row>
   <Row>
    <Cell ss:StyleID="s71"><Data ss:Type="String">SLC45A3</Data></Cell>
    <Cell ss:StyleID="s63"><Data ss:Type="String">9:72609606-72630937</Data></Cell>
    <Cell ss:StyleID="s63"><Data ss:Type="Number">0.14452499999999999</Data></Cell>
    <Cell ss:StyleID="s63"><Data ss:Type="Number">2.0707200000000001</Data></Cell>
    <Cell ss:StyleID="s63"><Data ss:Type="Number">3.8407399999999998</Data></Cell>
    <Cell ss:StyleID="s63"><Data ss:Type="Number">2.9999999999999997E-4</Data></Cell>
    <Cell ss:StyleID="s63"><Data ss:Type="Number">2.6256000000000001E-3</Data></Cell>
   </Row>
   <Row>
    <Cell ss:StyleID="s71"><Data ss:Type="String">TTBK1</Data></Cell>
    <Cell ss:StyleID="s63"><Data ss:Type="String">7:43776617-43819397</Data></Cell>
    <Cell ss:StyleID="s63"><Data ss:Type="Number">7.4873200000000001E-2</Data></Cell>
    <Cell ss:StyleID="s63"><Data ss:Type="Number">1.0653900000000001</Data></Cell>
    <Cell ss:StyleID="s63"><Data ss:Type="Number">3.8307899999999999</Data></Cell>
    <Cell ss:StyleID="s64"><Data ss:Type="Number">5.0000000000000002E-5</Data></Cell>
    <Cell ss:StyleID="s63"><Data ss:Type="Number">5.2906999999999997E-4</Data></Cell>
   </Row>
   <Row>
    <Cell ss:StyleID="s71"><Data ss:Type="String">NHS</Data></Cell>
    <Cell ss:StyleID="s63"><Data ss:Type="String">X:14951603-15305754</Data></Cell>
    <Cell ss:StyleID="s63"><Data ss:Type="Number">2.7242700000000002</Data></Cell>
    <Cell ss:StyleID="s63"><Data ss:Type="Number">0.19223999999999999</Data></Cell>
    <Cell ss:StyleID="s63"><Data ss:Type="Number">-3.8248899999999999</Data></Cell>
    <Cell ss:StyleID="s64"><Data ss:Type="Number">5.0000000000000002E-5</Data></Cell>
    <Cell ss:StyleID="s63"><Data ss:Type="Number">5.2906999999999997E-4</Data></Cell>
   </Row>
   <Row>
    <Cell ss:StyleID="s71"><Data ss:Type="String">ENSSSCG00000027764</Data></Cell>
    <Cell ss:StyleID="s63"><Data ss:Type="String">GL894598.2:2370-5220</Data></Cell>
    <Cell ss:StyleID="s63"><Data ss:Type="Number">17.994</Data></Cell>
    <Cell ss:StyleID="s63"><Data ss:Type="Number">254.386</Data></Cell>
    <Cell ss:StyleID="s63"><Data ss:Type="Number">3.8214299999999999</Data></Cell>
    <Cell ss:StyleID="s64"><Data ss:Type="Number">5.0000000000000002E-5</Data></Cell>
    <Cell ss:StyleID="s63"><Data ss:Type="Number">5.2906999999999997E-4</Data></Cell>
   </Row>
   <Row>
    <Cell ss:StyleID="s71"><Data ss:Type="String">ENSSSCG00000014113</Data></Cell>
    <Cell ss:StyleID="s63"><Data ss:Type="String">2:89844228-89996126</Data></Cell>
    <Cell ss:StyleID="s63"><Data ss:Type="Number">0.55435599999999996</Data></Cell>
    <Cell ss:StyleID="s63"><Data ss:Type="Number">7.83629</Data></Cell>
    <Cell ss:StyleID="s63"><Data ss:Type="Number">3.8212899999999999</Data></Cell>
    <Cell ss:StyleID="s64"><Data ss:Type="Number">5.0000000000000002E-5</Data></Cell>
    <Cell ss:StyleID="s63"><Data ss:Type="Number">5.2906999999999997E-4</Data></Cell>
   </Row>
   <Row>
    <Cell ss:StyleID="s71"><Data ss:Type="String">ENSSSCG00000014293</Data></Cell>
    <Cell ss:StyleID="s63"><Data ss:Type="String">2:140982504-141113690</Data></Cell>
    <Cell ss:StyleID="s63"><Data ss:Type="Number">0.469362</Data></Cell>
    <Cell ss:StyleID="s63"><Data ss:Type="Number">6.6215999999999999</Data></Cell>
    <Cell ss:StyleID="s63"><Data ss:Type="Number">3.8184100000000001</Data></Cell>
    <Cell ss:StyleID="s63"><Data ss:Type="Number">4.5999999999999999E-3</Data></Cell>
    <Cell ss:StyleID="s63"><Data ss:Type="Number">2.4954E-2</Data></Cell>
   </Row>
   <Row>
    <Cell ss:StyleID="s71"><Data ss:Type="String">LIMS2</Data></Cell>
    <Cell ss:StyleID="s63"><Data ss:Type="String">15:66435455-66453016</Data></Cell>
    <Cell ss:StyleID="s63"><Data ss:Type="Number">53.125900000000001</Data></Cell>
    <Cell ss:StyleID="s63"><Data ss:Type="Number">3.7745600000000001</Data></Cell>
    <Cell ss:StyleID="s63"><Data ss:Type="Number">-3.8150400000000002</Data></Cell>
    <Cell ss:StyleID="s64"><Data ss:Type="Number">5.0000000000000002E-5</Data></Cell>
    <Cell ss:StyleID="s63"><Data ss:Type="Number">5.2906999999999997E-4</Data></Cell>
   </Row>
   <Row>
    <Cell ss:StyleID="s71"><Data ss:Type="String">SLC37A1</Data></Cell>
    <Cell ss:StyleID="s63"><Data ss:Type="String">13:216297071-216352432</Data></Cell>
    <Cell ss:StyleID="s63"><Data ss:Type="Number">3.6771199999999999</Data></Cell>
    <Cell ss:StyleID="s63"><Data ss:Type="Number">0.261465</Data></Cell>
    <Cell ss:StyleID="s63"><Data ss:Type="Number">-3.8138800000000002</Data></Cell>
    <Cell ss:StyleID="s64"><Data ss:Type="Number">5.0000000000000002E-5</Data></Cell>
    <Cell ss:StyleID="s63"><Data ss:Type="Number">5.2906999999999997E-4</Data></Cell>
   </Row>
   <Row>
    <Cell ss:StyleID="s71"><Data ss:Type="String">MPP7</Data></Cell>
    <Cell ss:StyleID="s63"><Data ss:Type="String">10:52979466-53222919</Data></Cell>
    <Cell ss:StyleID="s63"><Data ss:Type="Number">2.69997</Data></Cell>
    <Cell ss:StyleID="s63"><Data ss:Type="Number">0.193437</Data></Cell>
    <Cell ss:StyleID="s63"><Data ss:Type="Number">-3.80301</Data></Cell>
    <Cell ss:StyleID="s64"><Data ss:Type="Number">5.0000000000000002E-5</Data></Cell>
    <Cell ss:StyleID="s63"><Data ss:Type="Number">5.2906999999999997E-4</Data></Cell>
   </Row>
   <Row>
    <Cell ss:StyleID="s71"><Data ss:Type="String">AASS</Data></Cell>
    <Cell ss:StyleID="s63"><Data ss:Type="String">18:26543437-26641510</Data></Cell>
    <Cell ss:StyleID="s63"><Data ss:Type="Number">5.3149600000000001</Data></Cell>
    <Cell ss:StyleID="s63"><Data ss:Type="Number">0.38093700000000003</Data></Cell>
    <Cell ss:StyleID="s63"><Data ss:Type="Number">-3.8024300000000002</Data></Cell>
    <Cell ss:StyleID="s64"><Data ss:Type="Number">5.0000000000000002E-5</Data></Cell>
    <Cell ss:StyleID="s63"><Data ss:Type="Number">5.2906999999999997E-4</Data></Cell>
   </Row>
   <Row>
    <Cell ss:StyleID="s71"><Data ss:Type="String">PHLDA1</Data></Cell>
    <Cell ss:StyleID="s63"><Data ss:Type="String">5:42801784-42879445</Data></Cell>
    <Cell ss:StyleID="s63"><Data ss:Type="Number">14.057399999999999</Data></Cell>
    <Cell ss:StyleID="s63"><Data ss:Type="Number">196.12799999999999</Data></Cell>
    <Cell ss:StyleID="s63"><Data ss:Type="Number">3.8024</Data></Cell>
    <Cell ss:StyleID="s64"><Data ss:Type="Number">5.0000000000000002E-5</Data></Cell>
    <Cell ss:StyleID="s63"><Data ss:Type="Number">5.2906999999999997E-4</Data></Cell>
   </Row>
   <Row>
    <Cell ss:StyleID="s71"><Data ss:Type="String">ENSSSCG00000023107</Data></Cell>
    <Cell ss:StyleID="s63"><Data ss:Type="String">17:35991331-35992251</Data></Cell>
    <Cell ss:StyleID="s63"><Data ss:Type="Number">5.0207899999999999</Data></Cell>
    <Cell ss:StyleID="s63"><Data ss:Type="Number">69.737700000000004</Data></Cell>
    <Cell ss:StyleID="s63"><Data ss:Type="Number">3.7959499999999999</Data></Cell>
    <Cell ss:StyleID="s64"><Data ss:Type="Number">5.0000000000000002E-5</Data></Cell>
    <Cell ss:StyleID="s63"><Data ss:Type="Number">5.2906999999999997E-4</Data></Cell>
   </Row>
   <Row>
    <Cell ss:StyleID="s71"><Data ss:Type="String">ARHGEF3</Data></Cell>
    <Cell ss:StyleID="s63"><Data ss:Type="String">13:42429443-42455740</Data></Cell>
    <Cell ss:StyleID="s63"><Data ss:Type="Number">0.40371099999999999</Data></Cell>
    <Cell ss:StyleID="s63"><Data ss:Type="Number">5.59687</Data></Cell>
    <Cell ss:StyleID="s63"><Data ss:Type="Number">3.7932299999999999</Data></Cell>
    <Cell ss:StyleID="s64"><Data ss:Type="Number">5.0000000000000002E-5</Data></Cell>
    <Cell ss:StyleID="s63"><Data ss:Type="Number">5.2906999999999997E-4</Data></Cell>
   </Row>
   <Row>
    <Cell ss:StyleID="s71"><Data ss:Type="String">ENSSSCG00000004570</Data></Cell>
    <Cell ss:StyleID="s63"><Data ss:Type="String">1:120211173-120240273</Data></Cell>
    <Cell ss:StyleID="s63"><Data ss:Type="Number">2088.71</Data></Cell>
    <Cell ss:StyleID="s63"><Data ss:Type="Number">150.714</Data></Cell>
    <Cell ss:StyleID="s63"><Data ss:Type="Number">-3.7927200000000001</Data></Cell>
    <Cell ss:StyleID="s64"><Data ss:Type="Number">5.0000000000000002E-5</Data></Cell>
    <Cell ss:StyleID="s63"><Data ss:Type="Number">5.2906999999999997E-4</Data></Cell>
   </Row>
   <Row>
    <Cell ss:StyleID="s71"><Data ss:Type="String">ACE</Data></Cell>
    <Cell ss:StyleID="s63"><Data ss:Type="String">12:15381356-15401198</Data></Cell>
    <Cell ss:StyleID="s63"><Data ss:Type="Number">0.51289099999999999</Data></Cell>
    <Cell ss:StyleID="s63"><Data ss:Type="Number">3.73683E-2</Data></Cell>
    <Cell ss:StyleID="s63"><Data ss:Type="Number">-3.7787700000000002</Data></Cell>
    <Cell ss:StyleID="s64"><Data ss:Type="Number">5.0000000000000002E-5</Data></Cell>
    <Cell ss:StyleID="s63"><Data ss:Type="Number">5.2906999999999997E-4</Data></Cell>
   </Row>
   <Row>
    <Cell ss:StyleID="s71"><Data ss:Type="String">MAML3</Data></Cell>
    <Cell ss:StyleID="s63"><Data ss:Type="String">8:92674039-92868472</Data></Cell>
    <Cell ss:StyleID="s63"><Data ss:Type="Number">0.39725199999999999</Data></Cell>
    <Cell ss:StyleID="s63"><Data ss:Type="Number">5.4458399999999996</Data></Cell>
    <Cell ss:StyleID="s63"><Data ss:Type="Number">3.7770299999999999</Data></Cell>
    <Cell ss:StyleID="s64"><Data ss:Type="Number">5.0000000000000002E-5</Data></Cell>
    <Cell ss:StyleID="s63"><Data ss:Type="Number">5.2906999999999997E-4</Data></Cell>
   </Row>
   <Row>
    <Cell ss:StyleID="s71"><Data ss:Type="String">ssc-mir-221,ssc-mir-222</Data></Cell>
    <Cell ss:StyleID="s63"><Data ss:Type="String">X:45273663-45301435</Data></Cell>
    <Cell ss:StyleID="s63"><Data ss:Type="Number">2.4872200000000002</Data></Cell>
    <Cell ss:StyleID="s63"><Data ss:Type="Number">34.012900000000002</Data></Cell>
    <Cell ss:StyleID="s63"><Data ss:Type="Number">3.7734800000000002</Data></Cell>
    <Cell ss:StyleID="s64"><Data ss:Type="Number">5.0000000000000002E-5</Data></Cell>
    <Cell ss:StyleID="s63"><Data ss:Type="Number">5.2906999999999997E-4</Data></Cell>
   </Row>
   <Row>
    <Cell ss:StyleID="s71"><Data ss:Type="String">ZNF529</Data></Cell>
    <Cell ss:StyleID="s63"><Data ss:Type="String">6:41156401-41276409</Data></Cell>
    <Cell ss:StyleID="s63"><Data ss:Type="Number">1.4383900000000001</Data></Cell>
    <Cell ss:StyleID="s63"><Data ss:Type="Number">0.105239</Data></Cell>
    <Cell ss:StyleID="s63"><Data ss:Type="Number">-3.77271</Data></Cell>
    <Cell ss:StyleID="s63"><Data ss:Type="Number">4.9500000000000004E-3</Data></Cell>
    <Cell ss:StyleID="s63"><Data ss:Type="Number">2.64018E-2</Data></Cell>
   </Row>
   <Row>
    <Cell ss:StyleID="s71"><Data ss:Type="String">ANO4</Data></Cell>
    <Cell ss:StyleID="s63"><Data ss:Type="String">5:87091739-87493492</Data></Cell>
    <Cell ss:StyleID="s63"><Data ss:Type="Number">0.41486499999999998</Data></Cell>
    <Cell ss:StyleID="s63"><Data ss:Type="Number">5.6576300000000002</Data></Cell>
    <Cell ss:StyleID="s63"><Data ss:Type="Number">3.7694800000000002</Data></Cell>
    <Cell ss:StyleID="s64"><Data ss:Type="Number">5.0000000000000002E-5</Data></Cell>
    <Cell ss:StyleID="s63"><Data ss:Type="Number">5.2906999999999997E-4</Data></Cell>
   </Row>
   <Row>
    <Cell ss:StyleID="s71"><Data ss:Type="String">UBASH3B</Data></Cell>
    <Cell ss:StyleID="s63"><Data ss:Type="String">9:54975988-55118138</Data></Cell>
    <Cell ss:StyleID="s63"><Data ss:Type="Number">0.395617</Data></Cell>
    <Cell ss:StyleID="s63"><Data ss:Type="Number">5.3781699999999999</Data></Cell>
    <Cell ss:StyleID="s63"><Data ss:Type="Number">3.7649400000000002</Data></Cell>
    <Cell ss:StyleID="s64"><Data ss:Type="Number">5.0000000000000002E-5</Data></Cell>
    <Cell ss:StyleID="s63"><Data ss:Type="Number">5.2906999999999997E-4</Data></Cell>
   </Row>
   <Row>
    <Cell ss:StyleID="s71"><Data ss:Type="String">OBSL1</Data></Cell>
    <Cell ss:StyleID="s63"><Data ss:Type="String">15:134512269-134533002</Data></Cell>
    <Cell ss:StyleID="s63"><Data ss:Type="Number">4.2007399999999997</Data></Cell>
    <Cell ss:StyleID="s63"><Data ss:Type="Number">0.30917899999999998</Data></Cell>
    <Cell ss:StyleID="s63"><Data ss:Type="Number">-3.7641300000000002</Data></Cell>
    <Cell ss:StyleID="s64"><Data ss:Type="Number">5.0000000000000002E-5</Data></Cell>
    <Cell ss:StyleID="s63"><Data ss:Type="Number">5.2906999999999997E-4</Data></Cell>
   </Row>
   <Row>
    <Cell ss:StyleID="s71"><Data ss:Type="String">LRRC32</Data></Cell>
    <Cell ss:StyleID="s63"><Data ss:Type="String">9:11913042-11926467</Data></Cell>
    <Cell ss:StyleID="s63"><Data ss:Type="Number">2.3278799999999999</Data></Cell>
    <Cell ss:StyleID="s63"><Data ss:Type="Number">0.17211699999999999</Data></Cell>
    <Cell ss:StyleID="s63"><Data ss:Type="Number">-3.7575599999999998</Data></Cell>
    <Cell ss:StyleID="s64"><Data ss:Type="Number">5.0000000000000002E-5</Data></Cell>
    <Cell ss:StyleID="s63"><Data ss:Type="Number">5.2906999999999997E-4</Data></Cell>
   </Row>
   <Row>
    <Cell ss:StyleID="s71"><Data ss:Type="String">FGF13</Data></Cell>
    <Cell ss:StyleID="s63"><Data ss:Type="String">X:129613235-129689399</Data></Cell>
    <Cell ss:StyleID="s63"><Data ss:Type="Number">1.2258599999999999</Data></Cell>
    <Cell ss:StyleID="s63"><Data ss:Type="Number">16.576000000000001</Data></Cell>
    <Cell ss:StyleID="s63"><Data ss:Type="Number">3.7572299999999998</Data></Cell>
    <Cell ss:StyleID="s64"><Data ss:Type="Number">5.0000000000000002E-5</Data></Cell>
    <Cell ss:StyleID="s63"><Data ss:Type="Number">5.2906999999999997E-4</Data></Cell>
   </Row>
   <Row>
    <Cell ss:StyleID="s71"><Data ss:Type="String">GPRC5C</Data></Cell>
    <Cell ss:StyleID="s63"><Data ss:Type="String">JH118714.1:887-19758</Data></Cell>
    <Cell ss:StyleID="s63"><Data ss:Type="Number">19.0154</Data></Cell>
    <Cell ss:StyleID="s63"><Data ss:Type="Number">1.4074899999999999</Data></Cell>
    <Cell ss:StyleID="s63"><Data ss:Type="Number">-3.75597</Data></Cell>
    <Cell ss:StyleID="s64"><Data ss:Type="Number">5.0000000000000002E-5</Data></Cell>
    <Cell ss:StyleID="s63"><Data ss:Type="Number">5.2906999999999997E-4</Data></Cell>
   </Row>
   <Row>
    <Cell ss:StyleID="s71"><Data ss:Type="String">RYR3</Data></Cell>
    <Cell ss:StyleID="s63"><Data ss:Type="String">7:86643513-86815205</Data></Cell>
    <Cell ss:StyleID="s63"><Data ss:Type="Number">1.22218</Data></Cell>
    <Cell ss:StyleID="s63"><Data ss:Type="Number">9.0522000000000005E-2</Data></Cell>
    <Cell ss:StyleID="s63"><Data ss:Type="Number">-3.7550500000000002</Data></Cell>
    <Cell ss:StyleID="s63"><Data ss:Type="Number">9.4000000000000004E-3</Data></Cell>
    <Cell ss:StyleID="s63"><Data ss:Type="Number">4.3801399999999997E-2</Data></Cell>
   </Row>
   <Row>
    <Cell ss:StyleID="s71"><Data ss:Type="String">FAM101B</Data></Cell>
    <Cell ss:StyleID="s63"><Data ss:Type="String">12:49514984-49525727</Data></Cell>
    <Cell ss:StyleID="s63"><Data ss:Type="Number">9.2130600000000005</Data></Cell>
    <Cell ss:StyleID="s63"><Data ss:Type="Number">0.690276</Data></Cell>
    <Cell ss:StyleID="s63"><Data ss:Type="Number">-3.7384300000000001</Data></Cell>
    <Cell ss:StyleID="s64"><Data ss:Type="Number">5.0000000000000002E-5</Data></Cell>
    <Cell ss:StyleID="s63"><Data ss:Type="Number">5.2906999999999997E-4</Data></Cell>
   </Row>
   <Row>
    <Cell ss:StyleID="s71"><Data ss:Type="String">ENSSSCG00000025176</Data></Cell>
    <Cell ss:StyleID="s63"><Data ss:Type="String">2:61948628-61963162</Data></Cell>
    <Cell ss:StyleID="s63"><Data ss:Type="Number">2.8410299999999999</Data></Cell>
    <Cell ss:StyleID="s63"><Data ss:Type="Number">0.21325</Data></Cell>
    <Cell ss:StyleID="s63"><Data ss:Type="Number">-3.7357900000000002</Data></Cell>
    <Cell ss:StyleID="s64"><Data ss:Type="Number">5.0000000000000002E-5</Data></Cell>
    <Cell ss:StyleID="s63"><Data ss:Type="Number">5.2906999999999997E-4</Data></Cell>
   </Row>
   <Row>
    <Cell ss:StyleID="s71"><Data ss:Type="String">EGR-3</Data></Cell>
    <Cell ss:StyleID="s63"><Data ss:Type="String">14:7423460-7428160</Data></Cell>
    <Cell ss:StyleID="s63"><Data ss:Type="Number">0.24426800000000001</Data></Cell>
    <Cell ss:StyleID="s63"><Data ss:Type="Number">3.2252999999999998</Data></Cell>
    <Cell ss:StyleID="s63"><Data ss:Type="Number">3.72289</Data></Cell>
    <Cell ss:StyleID="s64"><Data ss:Type="Number">5.0000000000000002E-5</Data></Cell>
    <Cell ss:StyleID="s63"><Data ss:Type="Number">5.2906999999999997E-4</Data></Cell>
   </Row>
   <Row>
    <Cell ss:StyleID="s71"><Data ss:Type="String">LRP3</Data></Cell>
    <Cell ss:StyleID="s63"><Data ss:Type="String">6:38565865-38578848</Data></Cell>
    <Cell ss:StyleID="s63"><Data ss:Type="Number">7.7358000000000002</Data></Cell>
    <Cell ss:StyleID="s63"><Data ss:Type="Number">0.58620000000000005</Data></Cell>
    <Cell ss:StyleID="s63"><Data ss:Type="Number">-3.7220900000000001</Data></Cell>
    <Cell ss:StyleID="s64"><Data ss:Type="Number">5.0000000000000002E-5</Data></Cell>
    <Cell ss:StyleID="s63"><Data ss:Type="Number">5.2906999999999997E-4</Data></Cell>
   </Row>
   <Row>
    <Cell ss:StyleID="s71"><Data ss:Type="String">TPBG</Data></Cell>
    <Cell ss:StyleID="s63"><Data ss:Type="String">1:94386210-94390087</Data></Cell>
    <Cell ss:StyleID="s63"><Data ss:Type="Number">7.2907900000000003</Data></Cell>
    <Cell ss:StyleID="s63"><Data ss:Type="Number">96.006799999999998</Data></Cell>
    <Cell ss:StyleID="s63"><Data ss:Type="Number">3.7189899999999998</Data></Cell>
    <Cell ss:StyleID="s64"><Data ss:Type="Number">5.0000000000000002E-5</Data></Cell>
    <Cell ss:StyleID="s63"><Data ss:Type="Number">5.2906999999999997E-4</Data></Cell>
   </Row>
   <Row>
    <Cell ss:StyleID="s71"><Data ss:Type="String">WASF3</Data></Cell>
    <Cell ss:StyleID="s63"><Data ss:Type="String">11:3736497-3792030</Data></Cell>
    <Cell ss:StyleID="s63"><Data ss:Type="Number">5.0741500000000004</Data></Cell>
    <Cell ss:StyleID="s63"><Data ss:Type="Number">0.38659500000000002</Data></Cell>
    <Cell ss:StyleID="s63"><Data ss:Type="Number">-3.71427</Data></Cell>
    <Cell ss:StyleID="s64"><Data ss:Type="Number">5.0000000000000002E-5</Data></Cell>
    <Cell ss:StyleID="s63"><Data ss:Type="Number">5.2906999999999997E-4</Data></Cell>
   </Row>
   <Row>
    <Cell ss:StyleID="s71"><Data ss:Type="String">ATP2B3</Data></Cell>
    <Cell ss:StyleID="s63"><Data ss:Type="String">X:141883399-141921127</Data></Cell>
    <Cell ss:StyleID="s63"><Data ss:Type="Number">0.395625</Data></Cell>
    <Cell ss:StyleID="s63"><Data ss:Type="Number">3.0176499999999998E-2</Data></Cell>
    <Cell ss:StyleID="s63"><Data ss:Type="Number">-3.7126399999999999</Data></Cell>
    <Cell ss:StyleID="s64"><Data ss:Type="Number">5.0000000000000002E-5</Data></Cell>
    <Cell ss:StyleID="s63"><Data ss:Type="Number">5.2906999999999997E-4</Data></Cell>
   </Row>
   <Row>
    <Cell ss:StyleID="s71"><Data ss:Type="String">NREP</Data></Cell>
    <Cell ss:StyleID="s63"><Data ss:Type="String">2:122372317-122393523</Data></Cell>
    <Cell ss:StyleID="s63"><Data ss:Type="Number">26.512799999999999</Data></Cell>
    <Cell ss:StyleID="s63"><Data ss:Type="Number">2.0250699999999999</Data></Cell>
    <Cell ss:StyleID="s63"><Data ss:Type="Number">-3.7106400000000002</Data></Cell>
    <Cell ss:StyleID="s64"><Data ss:Type="Number">5.0000000000000002E-5</Data></Cell>
    <Cell ss:StyleID="s63"><Data ss:Type="Number">5.2906999999999997E-4</Data></Cell>
   </Row>
   <Row>
    <Cell ss:StyleID="s71"><Data ss:Type="String">PLAC8</Data></Cell>
    <Cell ss:StyleID="s63"><Data ss:Type="String">8:144545572-144573909</Data></Cell>
    <Cell ss:StyleID="s63"><Data ss:Type="Number">2.2885300000000002</Data></Cell>
    <Cell ss:StyleID="s63"><Data ss:Type="Number">0.174924</Data></Cell>
    <Cell ss:StyleID="s63"><Data ss:Type="Number">-3.7096200000000001</Data></Cell>
    <Cell ss:StyleID="s63"><Data ss:Type="Number">1.4999999999999999E-4</Data></Cell>
    <Cell ss:StyleID="s63"><Data ss:Type="Number">1.4311E-3</Data></Cell>
   </Row>
   <Row>
    <Cell ss:StyleID="s71"><Data ss:Type="String">EBF4</Data></Cell>
    <Cell ss:StyleID="s63"><Data ss:Type="String">17:37245732-37354484</Data></Cell>
    <Cell ss:StyleID="s63"><Data ss:Type="Number">1.99213</Data></Cell>
    <Cell ss:StyleID="s63"><Data ss:Type="Number">0.15263499999999999</Data></Cell>
    <Cell ss:StyleID="s63"><Data ss:Type="Number">-3.7061500000000001</Data></Cell>
    <Cell ss:StyleID="s64"><Data ss:Type="Number">5.0000000000000002E-5</Data></Cell>
    <Cell ss:StyleID="s63"><Data ss:Type="Number">5.2906999999999997E-4</Data></Cell>
   </Row>
   <Row>
    <Cell ss:StyleID="s71"><Data ss:Type="String">ECE1</Data></Cell>
    <Cell ss:StyleID="s63"><Data ss:Type="String">6:73659670-73782254</Data></Cell>
    <Cell ss:StyleID="s63"><Data ss:Type="Number">38.727400000000003</Data></Cell>
    <Cell ss:StyleID="s63"><Data ss:Type="Number">2.9686599999999999</Data></Cell>
    <Cell ss:StyleID="s63"><Data ss:Type="Number">-3.70547</Data></Cell>
    <Cell ss:StyleID="s64"><Data ss:Type="Number">5.0000000000000002E-5</Data></Cell>
    <Cell ss:StyleID="s63"><Data ss:Type="Number">5.2906999999999997E-4</Data></Cell>
   </Row>
   <Row>
    <Cell ss:StyleID="s71"><Data ss:Type="String">ENSSSCG00000028327</Data></Cell>
    <Cell ss:StyleID="s63"><Data ss:Type="String">14:69414822-69421137</Data></Cell>
    <Cell ss:StyleID="s63"><Data ss:Type="Number">5.7582300000000002</Data></Cell>
    <Cell ss:StyleID="s63"><Data ss:Type="Number">0.44259700000000002</Data></Cell>
    <Cell ss:StyleID="s63"><Data ss:Type="Number">-3.7015600000000002</Data></Cell>
    <Cell ss:StyleID="s64"><Data ss:Type="Number">5.0000000000000002E-5</Data></Cell>
    <Cell ss:StyleID="s63"><Data ss:Type="Number">5.2906999999999997E-4</Data></Cell>
   </Row>
   <Row>
    <Cell ss:StyleID="s71"><Data ss:Type="String">FAM198A</Data></Cell>
    <Cell ss:StyleID="s63"><Data ss:Type="String">13:29168962-29181610</Data></Cell>
    <Cell ss:StyleID="s63"><Data ss:Type="Number">1.55965</Data></Cell>
    <Cell ss:StyleID="s63"><Data ss:Type="Number">0.119883</Data></Cell>
    <Cell ss:StyleID="s63"><Data ss:Type="Number">-3.7015199999999999</Data></Cell>
    <Cell ss:StyleID="s64"><Data ss:Type="Number">5.0000000000000002E-5</Data></Cell>
    <Cell ss:StyleID="s63"><Data ss:Type="Number">5.2906999999999997E-4</Data></Cell>
   </Row>
   <Row>
    <Cell ss:StyleID="s71"><Data ss:Type="String">RASL11B</Data></Cell>
    <Cell ss:StyleID="s63"><Data ss:Type="String">8:41829635-41834420</Data></Cell>
    <Cell ss:StyleID="s63"><Data ss:Type="Number">6.6184799999999999</Data></Cell>
    <Cell ss:StyleID="s63"><Data ss:Type="Number">0.51096799999999998</Data></Cell>
    <Cell ss:StyleID="s63"><Data ss:Type="Number">-3.6951900000000002</Data></Cell>
    <Cell ss:StyleID="s64"><Data ss:Type="Number">5.0000000000000002E-5</Data></Cell>
    <Cell ss:StyleID="s63"><Data ss:Type="Number">5.2906999999999997E-4</Data></Cell>
   </Row>
   <Row>
    <Cell ss:StyleID="s71"><Data ss:Type="String">MID2</Data></Cell>
    <Cell ss:StyleID="s63"><Data ss:Type="String">X:102730634-102833893</Data></Cell>
    <Cell ss:StyleID="s63"><Data ss:Type="Number">1.3971899999999999</Data></Cell>
    <Cell ss:StyleID="s63"><Data ss:Type="Number">0.108709</Data></Cell>
    <Cell ss:StyleID="s63"><Data ss:Type="Number">-3.68398</Data></Cell>
    <Cell ss:StyleID="s64"><Data ss:Type="Number">5.0000000000000002E-5</Data></Cell>
    <Cell ss:StyleID="s63"><Data ss:Type="Number">5.2906999999999997E-4</Data></Cell>
   </Row>
   <Row>
    <Cell ss:StyleID="s71"><Data ss:Type="String">PLXND1</Data></Cell>
    <Cell ss:StyleID="s63"><Data ss:Type="String">13:76179148-76229571</Data></Cell>
    <Cell ss:StyleID="s63"><Data ss:Type="Number">4.34673</Data></Cell>
    <Cell ss:StyleID="s63"><Data ss:Type="Number">0.33944999999999997</Data></Cell>
    <Cell ss:StyleID="s63"><Data ss:Type="Number">-3.6786599999999998</Data></Cell>
    <Cell ss:StyleID="s64"><Data ss:Type="Number">5.0000000000000002E-5</Data></Cell>
    <Cell ss:StyleID="s63"><Data ss:Type="Number">5.2906999999999997E-4</Data></Cell>
   </Row>
   <Row>
    <Cell ss:StyleID="s71"><Data ss:Type="String">NUAK1</Data></Cell>
    <Cell ss:StyleID="s63"><Data ss:Type="String">5:14214561-14290637</Data></Cell>
    <Cell ss:StyleID="s63"><Data ss:Type="Number">16.080400000000001</Data></Cell>
    <Cell ss:StyleID="s63"><Data ss:Type="Number">1.2587600000000001</Data></Cell>
    <Cell ss:StyleID="s63"><Data ss:Type="Number">-3.6752199999999999</Data></Cell>
    <Cell ss:StyleID="s64"><Data ss:Type="Number">5.0000000000000002E-5</Data></Cell>
    <Cell ss:StyleID="s63"><Data ss:Type="Number">5.2906999999999997E-4</Data></Cell>
   </Row>
   <Row>
    <Cell ss:StyleID="s71"><Data ss:Type="String">MMP15</Data></Cell>
    <Cell ss:StyleID="s63"><Data ss:Type="String">6:17937499-17958894</Data></Cell>
    <Cell ss:StyleID="s63"><Data ss:Type="Number">2.5918000000000001</Data></Cell>
    <Cell ss:StyleID="s63"><Data ss:Type="Number">0.202899</Data></Cell>
    <Cell ss:StyleID="s63"><Data ss:Type="Number">-3.6751200000000002</Data></Cell>
    <Cell ss:StyleID="s63"><Data ss:Type="Number">1E-4</Data></Cell>
    <Cell ss:StyleID="s63"><Data ss:Type="Number">9.9454500000000011E-4</Data></Cell>
   </Row>
   <Row>
    <Cell ss:StyleID="s71"><Data ss:Type="String">KLF15</Data></Cell>
    <Cell ss:StyleID="s63"><Data ss:Type="String">GL896227.2:46232-53625</Data></Cell>
    <Cell ss:StyleID="s63"><Data ss:Type="Number">1.8316399999999999</Data></Cell>
    <Cell ss:StyleID="s63"><Data ss:Type="Number">0.14427000000000001</Data></Cell>
    <Cell ss:StyleID="s63"><Data ss:Type="Number">-3.66629</Data></Cell>
    <Cell ss:StyleID="s63"><Data ss:Type="Number">4.0000000000000002E-4</Data></Cell>
    <Cell ss:StyleID="s63"><Data ss:Type="Number">3.3546800000000001E-3</Data></Cell>
   </Row>
   <Row>
    <Cell ss:StyleID="s71"><Data ss:Type="String">FGF19</Data></Cell>
    <Cell ss:StyleID="s63"><Data ss:Type="String">2:2060721-2065937</Data></Cell>
    <Cell ss:StyleID="s63"><Data ss:Type="Number">2.6437900000000001</Data></Cell>
    <Cell ss:StyleID="s63"><Data ss:Type="Number">33.454500000000003</Data></Cell>
    <Cell ss:StyleID="s63"><Data ss:Type="Number">3.6615199999999999</Data></Cell>
    <Cell ss:StyleID="s64"><Data ss:Type="Number">5.0000000000000002E-5</Data></Cell>
    <Cell ss:StyleID="s63"><Data ss:Type="Number">5.2906999999999997E-4</Data></Cell>
   </Row>
   <Row>
    <Cell ss:StyleID="s71"><Data ss:Type="String">GAP43</Data></Cell>
    <Cell ss:StyleID="s63"><Data ss:Type="String">13:153842848-153937447</Data></Cell>
    <Cell ss:StyleID="s63"><Data ss:Type="Number">0.28196399999999999</Data></Cell>
    <Cell ss:StyleID="s63"><Data ss:Type="Number">3.56508</Data></Cell>
    <Cell ss:StyleID="s63"><Data ss:Type="Number">3.6603500000000002</Data></Cell>
    <Cell ss:StyleID="s64"><Data ss:Type="Number">5.0000000000000002E-5</Data></Cell>
    <Cell ss:StyleID="s63"><Data ss:Type="Number">5.2906999999999997E-4</Data></Cell>
   </Row>
   <Row>
    <Cell ss:StyleID="s71"><Data ss:Type="String">MOGAT1</Data></Cell>
    <Cell ss:StyleID="s63"><Data ss:Type="String">15:138074678-138119867</Data></Cell>
    <Cell ss:StyleID="s63"><Data ss:Type="Number">1.2902199999999999</Data></Cell>
    <Cell ss:StyleID="s63"><Data ss:Type="Number">0.10269200000000001</Data></Cell>
    <Cell ss:StyleID="s63"><Data ss:Type="Number">-3.6512199999999999</Data></Cell>
    <Cell ss:StyleID="s63"><Data ss:Type="Number">1E-4</Data></Cell>
    <Cell ss:StyleID="s63"><Data ss:Type="Number">9.9454500000000011E-4</Data></Cell>
   </Row>
   <Row>
    <Cell ss:StyleID="s71"><Data ss:Type="String">ENSSSCG00000010165</Data></Cell>
    <Cell ss:StyleID="s63"><Data ss:Type="String">14:61675891-61941854</Data></Cell>
    <Cell ss:StyleID="s63"><Data ss:Type="Number">0.21546499999999999</Data></Cell>
    <Cell ss:StyleID="s63"><Data ss:Type="Number">2.7006399999999999</Data></Cell>
    <Cell ss:StyleID="s63"><Data ss:Type="Number">3.64778</Data></Cell>
    <Cell ss:StyleID="s64"><Data ss:Type="Number">5.0000000000000002E-5</Data></Cell>
    <Cell ss:StyleID="s63"><Data ss:Type="Number">5.2906999999999997E-4</Data></Cell>
   </Row>
   <Row>
    <Cell ss:StyleID="s71"><Data ss:Type="String">ENSSSCG00000016308</Data></Cell>
    <Cell ss:StyleID="s63"><Data ss:Type="String">15:148087402-148163653</Data></Cell>
    <Cell ss:StyleID="s63"><Data ss:Type="Number">0.52598299999999998</Data></Cell>
    <Cell ss:StyleID="s63"><Data ss:Type="Number">6.5829700000000004</Data></Cell>
    <Cell ss:StyleID="s63"><Data ss:Type="Number">3.6456499999999998</Data></Cell>
    <Cell ss:StyleID="s64"><Data ss:Type="Number">5.0000000000000002E-5</Data></Cell>
    <Cell ss:StyleID="s63"><Data ss:Type="Number">5.2906999999999997E-4</Data></Cell>
   </Row>
   <Row>
    <Cell ss:StyleID="s71"><Data ss:Type="String">MKX</Data></Cell>
    <Cell ss:StyleID="s63"><Data ss:Type="String">10:53620568-53745840</Data></Cell>
    <Cell ss:StyleID="s63"><Data ss:Type="Number">22.286799999999999</Data></Cell>
    <Cell ss:StyleID="s63"><Data ss:Type="Number">1.79009</Data></Cell>
    <Cell ss:StyleID="s63"><Data ss:Type="Number">-3.63808</Data></Cell>
    <Cell ss:StyleID="s64"><Data ss:Type="Number">5.0000000000000002E-5</Data></Cell>
    <Cell ss:StyleID="s63"><Data ss:Type="Number">5.2906999999999997E-4</Data></Cell>
   </Row>
   <Row>
    <Cell ss:StyleID="s71"><Data ss:Type="String">MTSS1L</Data></Cell>
    <Cell ss:StyleID="s63"><Data ss:Type="String">6:13507301-13510202</Data></Cell>
    <Cell ss:StyleID="s63"><Data ss:Type="Number">23.8828</Data></Cell>
    <Cell ss:StyleID="s63"><Data ss:Type="Number">1.91997</Data></Cell>
    <Cell ss:StyleID="s63"><Data ss:Type="Number">-3.6368200000000002</Data></Cell>
    <Cell ss:StyleID="s64"><Data ss:Type="Number">5.0000000000000002E-5</Data></Cell>
    <Cell ss:StyleID="s63"><Data ss:Type="Number">5.2906999999999997E-4</Data></Cell>
   </Row>
   <Row>
    <Cell ss:StyleID="s71"><Data ss:Type="String">ENSSSCG00000029860</Data></Cell>
    <Cell ss:StyleID="s63"><Data ss:Type="String">2:122134125-122146108</Data></Cell>
    <Cell ss:StyleID="s63"><Data ss:Type="Number">2.1721699999999999</Data></Cell>
    <Cell ss:StyleID="s63"><Data ss:Type="Number">0.174787</Data></Cell>
    <Cell ss:StyleID="s63"><Data ss:Type="Number">-3.6354700000000002</Data></Cell>
    <Cell ss:StyleID="s64"><Data ss:Type="Number">5.0000000000000002E-5</Data></Cell>
    <Cell ss:StyleID="s63"><Data ss:Type="Number">5.2906999999999997E-4</Data></Cell>
   </Row>
   <Row>
    <Cell ss:StyleID="s71"><Data ss:Type="String">ENSSSCG00000015081</Data></Cell>
    <Cell ss:StyleID="s63"><Data ss:Type="String">9:49858122-50226907</Data></Cell>
    <Cell ss:StyleID="s63"><Data ss:Type="Number">1.7172000000000001</Data></Cell>
    <Cell ss:StyleID="s63"><Data ss:Type="Number">0.138711</Data></Cell>
    <Cell ss:StyleID="s63"><Data ss:Type="Number">-3.6299000000000001</Data></Cell>
    <Cell ss:StyleID="s64"><Data ss:Type="Number">5.0000000000000002E-5</Data></Cell>
    <Cell ss:StyleID="s63"><Data ss:Type="Number">5.2906999999999997E-4</Data></Cell>
   </Row>
   <Row>
    <Cell ss:StyleID="s71"><Data ss:Type="String">SPRY1</Data></Cell>
    <Cell ss:StyleID="s63"><Data ss:Type="String">8:108000789-108198980</Data></Cell>
    <Cell ss:StyleID="s63"><Data ss:Type="Number">0.59430300000000003</Data></Cell>
    <Cell ss:StyleID="s63"><Data ss:Type="Number">7.3176399999999999</Data></Cell>
    <Cell ss:StyleID="s63"><Data ss:Type="Number">3.6221100000000002</Data></Cell>
    <Cell ss:StyleID="s63"><Data ss:Type="Number">1E-4</Data></Cell>
    <Cell ss:StyleID="s63"><Data ss:Type="Number">9.9454500000000011E-4</Data></Cell>
   </Row>
   <Row>
    <Cell ss:StyleID="s71"><Data ss:Type="String">FGFR2</Data></Cell>
    <Cell ss:StyleID="s63"><Data ss:Type="String">GL894671.1:1505-11237</Data></Cell>
    <Cell ss:StyleID="s63"><Data ss:Type="Number">49.421999999999997</Data></Cell>
    <Cell ss:StyleID="s63"><Data ss:Type="Number">4.0170700000000004</Data></Cell>
    <Cell ss:StyleID="s63"><Data ss:Type="Number">-3.62094</Data></Cell>
    <Cell ss:StyleID="s63"><Data ss:Type="Number">6.3499999999999997E-3</Data></Cell>
    <Cell ss:StyleID="s63"><Data ss:Type="Number">3.2344600000000001E-2</Data></Cell>
   </Row>
   <Row>
    <Cell ss:StyleID="s71"><Data ss:Type="String">SH3YL1</Data></Cell>
    <Cell ss:StyleID="s63"><Data ss:Type="String">JH118500.1:2131-31506</Data></Cell>
    <Cell ss:StyleID="s63"><Data ss:Type="Number">1.3939999999999999</Data></Cell>
    <Cell ss:StyleID="s63"><Data ss:Type="Number">0.113716</Data></Cell>
    <Cell ss:StyleID="s63"><Data ss:Type="Number">-3.6157300000000001</Data></Cell>
    <Cell ss:StyleID="s63"><Data ss:Type="Number">1.4999999999999999E-4</Data></Cell>
    <Cell ss:StyleID="s63"><Data ss:Type="Number">1.4311E-3</Data></Cell>
   </Row>
   <Row>
    <Cell ss:StyleID="s71"><Data ss:Type="String">LRRTM4</Data></Cell>
    <Cell ss:StyleID="s63"><Data ss:Type="String">3:69438901-69471424</Data></Cell>
    <Cell ss:StyleID="s63"><Data ss:Type="Number">0.91321600000000003</Data></Cell>
    <Cell ss:StyleID="s63"><Data ss:Type="Number">11.150399999999999</Data></Cell>
    <Cell ss:StyleID="s63"><Data ss:Type="Number">3.6099899999999998</Data></Cell>
    <Cell ss:StyleID="s64"><Data ss:Type="Number">5.0000000000000002E-5</Data></Cell>
    <Cell ss:StyleID="s63"><Data ss:Type="Number">5.2906999999999997E-4</Data></Cell>
   </Row>
   <Row>
    <Cell ss:StyleID="s71"><Data ss:Type="String">GPR1</Data></Cell>
    <Cell ss:StyleID="s63"><Data ss:Type="String">15:121014038-121075441</Data></Cell>
    <Cell ss:StyleID="s63"><Data ss:Type="Number">4.87906</Data></Cell>
    <Cell ss:StyleID="s63"><Data ss:Type="Number">0.39988000000000001</Data></Cell>
    <Cell ss:StyleID="s63"><Data ss:Type="Number">-3.6089600000000002</Data></Cell>
    <Cell ss:StyleID="s64"><Data ss:Type="Number">5.0000000000000002E-5</Data></Cell>
    <Cell ss:StyleID="s63"><Data ss:Type="Number">5.2906999999999997E-4</Data></Cell>
   </Row>
   <Row>
    <Cell ss:StyleID="s71"><Data ss:Type="String">PCP4L1</Data></Cell>
    <Cell ss:StyleID="s63"><Data ss:Type="String">4:97043829-97069537</Data></Cell>
    <Cell ss:StyleID="s63"><Data ss:Type="Number">21.218</Data></Cell>
    <Cell ss:StyleID="s63"><Data ss:Type="Number">1.74281</Data></Cell>
    <Cell ss:StyleID="s63"><Data ss:Type="Number">-3.6057999999999999</Data></Cell>
    <Cell ss:StyleID="s64"><Data ss:Type="Number">5.0000000000000002E-5</Data></Cell>
    <Cell ss:StyleID="s63"><Data ss:Type="Number">5.2906999999999997E-4</Data></Cell>
   </Row>
   <Row>
    <Cell ss:StyleID="s71"><Data ss:Type="String">SGK1</Data></Cell>
    <Cell ss:StyleID="s63"><Data ss:Type="String">1:33247668-33256209</Data></Cell>
    <Cell ss:StyleID="s63"><Data ss:Type="Number">4.1522699999999997</Data></Cell>
    <Cell ss:StyleID="s63"><Data ss:Type="Number">50.521000000000001</Data></Cell>
    <Cell ss:StyleID="s63"><Data ss:Type="Number">3.6049099999999998</Data></Cell>
    <Cell ss:StyleID="s64"><Data ss:Type="Number">5.0000000000000002E-5</Data></Cell>
    <Cell ss:StyleID="s63"><Data ss:Type="Number">5.2906999999999997E-4</Data></Cell>
   </Row>
   <Row>
    <Cell ss:StyleID="s71"><Data ss:Type="String">ENSSSCG00000010325</Data></Cell>
    <Cell ss:StyleID="s63"><Data ss:Type="String">14:85786459-85996706</Data></Cell>
    <Cell ss:StyleID="s63"><Data ss:Type="Number">3.0200900000000002</Data></Cell>
    <Cell ss:StyleID="s63"><Data ss:Type="Number">36.678899999999999</Data></Cell>
    <Cell ss:StyleID="s63"><Data ss:Type="Number">3.6022799999999999</Data></Cell>
    <Cell ss:StyleID="s64"><Data ss:Type="Number">5.0000000000000002E-5</Data></Cell>
    <Cell ss:StyleID="s63"><Data ss:Type="Number">5.2906999999999997E-4</Data></Cell>
   </Row>
   <Row>
    <Cell ss:StyleID="s71"><Data ss:Type="String">SLC35E4</Data></Cell>
    <Cell ss:StyleID="s63"><Data ss:Type="String">14:50631238-50637822</Data></Cell>
    <Cell ss:StyleID="s63"><Data ss:Type="Number">1.8216600000000001</Data></Cell>
    <Cell ss:StyleID="s63"><Data ss:Type="Number">22.099599999999999</Data></Cell>
    <Cell ss:StyleID="s63"><Data ss:Type="Number">3.6006900000000002</Data></Cell>
    <Cell ss:StyleID="s64"><Data ss:Type="Number">5.0000000000000002E-5</Data></Cell>
    <Cell ss:StyleID="s63"><Data ss:Type="Number">5.2906999999999997E-4</Data></Cell>
   </Row>
   <Row>
    <Cell ss:StyleID="s71"><Data ss:Type="String">DPP4</Data></Cell>
    <Cell ss:StyleID="s63"><Data ss:Type="String">15:76152432-76236719</Data></Cell>
    <Cell ss:StyleID="s63"><Data ss:Type="Number">8.1559000000000008</Data></Cell>
    <Cell ss:StyleID="s63"><Data ss:Type="Number">98.810699999999997</Data></Cell>
    <Cell ss:StyleID="s63"><Data ss:Type="Number">3.5987499999999999</Data></Cell>
    <Cell ss:StyleID="s64"><Data ss:Type="Number">5.0000000000000002E-5</Data></Cell>
    <Cell ss:StyleID="s63"><Data ss:Type="Number">5.2906999999999997E-4</Data></Cell>
   </Row>
   <Row>
    <Cell ss:StyleID="s71"><Data ss:Type="String">PLCXD3</Data></Cell>
    <Cell ss:StyleID="s63"><Data ss:Type="String">16:27366375-27534214</Data></Cell>
    <Cell ss:StyleID="s63"><Data ss:Type="Number">0.13584399999999999</Data></Cell>
    <Cell ss:StyleID="s63"><Data ss:Type="Number">1.64574</Data></Cell>
    <Cell ss:StyleID="s63"><Data ss:Type="Number">3.5987100000000001</Data></Cell>
    <Cell ss:StyleID="s63"><Data ss:Type="Number">2.0000000000000001E-4</Data></Cell>
    <Cell ss:StyleID="s63"><Data ss:Type="Number">1.8335199999999999E-3</Data></Cell>
   </Row>
   <Row>
    <Cell ss:StyleID="s71"><Data ss:Type="String">SMOX</Data></Cell>
    <Cell ss:StyleID="s63"><Data ss:Type="String">17:35798507-35916002</Data></Cell>
    <Cell ss:StyleID="s63"><Data ss:Type="Number">9.0550700000000006</Data></Cell>
    <Cell ss:StyleID="s63"><Data ss:Type="Number">109.483</Data></Cell>
    <Cell ss:StyleID="s63"><Data ss:Type="Number">3.5958399999999999</Data></Cell>
    <Cell ss:StyleID="s64"><Data ss:Type="Number">5.0000000000000002E-5</Data></Cell>
    <Cell ss:StyleID="s63"><Data ss:Type="Number">5.2906999999999997E-4</Data></Cell>
   </Row>
   <Row>
    <Cell ss:StyleID="s71"><Data ss:Type="String">ENSSSCG00000029838</Data></Cell>
    <Cell ss:StyleID="s63"><Data ss:Type="String">12:19084705-19087188</Data></Cell>
    <Cell ss:StyleID="s63"><Data ss:Type="Number">13.8268</Data></Cell>
    <Cell ss:StyleID="s63"><Data ss:Type="Number">1.14446</Data></Cell>
    <Cell ss:StyleID="s63"><Data ss:Type="Number">-3.5947399999999998</Data></Cell>
    <Cell ss:StyleID="s64"><Data ss:Type="Number">5.0000000000000002E-5</Data></Cell>
    <Cell ss:StyleID="s63"><Data ss:Type="Number">5.2906999999999997E-4</Data></Cell>
   </Row>
   <Row>
    <Cell ss:StyleID="s71"><Data ss:Type="String">FABP5</Data></Cell>
    <Cell ss:StyleID="s63"><Data ss:Type="String">4:60305272-60311239</Data></Cell>
    <Cell ss:StyleID="s63"><Data ss:Type="Number">1.8032900000000001</Data></Cell>
    <Cell ss:StyleID="s63"><Data ss:Type="Number">21.745000000000001</Data></Cell>
    <Cell ss:StyleID="s63"><Data ss:Type="Number">3.59198</Data></Cell>
    <Cell ss:StyleID="s64"><Data ss:Type="Number">5.0000000000000002E-5</Data></Cell>
    <Cell ss:StyleID="s63"><Data ss:Type="Number">5.2906999999999997E-4</Data></Cell>
   </Row>
   <Row>
    <Cell ss:StyleID="s71"><Data ss:Type="String">TBX3</Data></Cell>
    <Cell ss:StyleID="s63"><Data ss:Type="String">14:40010108-40026334</Data></Cell>
    <Cell ss:StyleID="s63"><Data ss:Type="Number">3.1433499999999999</Data></Cell>
    <Cell ss:StyleID="s63"><Data ss:Type="Number">37.663800000000002</Data></Cell>
    <Cell ss:StyleID="s63"><Data ss:Type="Number">3.5828000000000002</Data></Cell>
    <Cell ss:StyleID="s64"><Data ss:Type="Number">5.0000000000000002E-5</Data></Cell>
    <Cell ss:StyleID="s63"><Data ss:Type="Number">5.2906999999999997E-4</Data></Cell>
   </Row>
   <Row>
    <Cell ss:StyleID="s71"><Data ss:Type="String">OPRD1</Data></Cell>
    <Cell ss:StyleID="s63"><Data ss:Type="String">6:79611908-79662088</Data></Cell>
    <Cell ss:StyleID="s63"><Data ss:Type="Number">8.3261399999999999E-2</Data></Cell>
    <Cell ss:StyleID="s63"><Data ss:Type="Number">0.99722699999999997</Data></Cell>
    <Cell ss:StyleID="s63"><Data ss:Type="Number">3.5821999999999998</Data></Cell>
    <Cell ss:StyleID="s63"><Data ss:Type="Number">5.7499999999999999E-3</Data></Cell>
    <Cell ss:StyleID="s63"><Data ss:Type="Number">2.9915199999999999E-2</Data></Cell>
   </Row>
   <Row>
    <Cell ss:StyleID="s71"><Data ss:Type="String">ENSSSCG00000003455</Data></Cell>
    <Cell ss:StyleID="s63"><Data ss:Type="String">6:68927577-69014910</Data></Cell>
    <Cell ss:StyleID="s63"><Data ss:Type="Number">0.13028600000000001</Data></Cell>
    <Cell ss:StyleID="s63"><Data ss:Type="Number">1.55776</Data></Cell>
    <Cell ss:StyleID="s63"><Data ss:Type="Number">3.57972</Data></Cell>
    <Cell ss:StyleID="s63"><Data ss:Type="Number">7.5000000000000002E-4</Data></Cell>
    <Cell ss:StyleID="s63"><Data ss:Type="Number">5.6673100000000001E-3</Data></Cell>
   </Row>
   <Row>
    <Cell ss:StyleID="s71"><Data ss:Type="String">ENSSSCG00000030282</Data></Cell>
    <Cell ss:StyleID="s63"><Data ss:Type="String">6:107507606-107512078</Data></Cell>
    <Cell ss:StyleID="s63"><Data ss:Type="Number">6.5037500000000001</Data></Cell>
    <Cell ss:StyleID="s63"><Data ss:Type="Number">0.54621299999999995</Data></Cell>
    <Cell ss:StyleID="s63"><Data ss:Type="Number">-3.5737399999999999</Data></Cell>
    <Cell ss:StyleID="s64"><Data ss:Type="Number">5.0000000000000002E-5</Data></Cell>
    <Cell ss:StyleID="s63"><Data ss:Type="Number">5.2906999999999997E-4</Data></Cell>
   </Row>
   <Row>
    <Cell ss:StyleID="s71"><Data ss:Type="String">KCNE3</Data></Cell>
    <Cell ss:StyleID="s63"><Data ss:Type="String">9:9649245-9660143</Data></Cell>
    <Cell ss:StyleID="s63"><Data ss:Type="Number">0.50110200000000005</Data></Cell>
    <Cell ss:StyleID="s63"><Data ss:Type="Number">5.9543699999999999</Data></Cell>
    <Cell ss:StyleID="s63"><Data ss:Type="Number">3.57077</Data></Cell>
    <Cell ss:StyleID="s64"><Data ss:Type="Number">5.0000000000000002E-5</Data></Cell>
    <Cell ss:StyleID="s63"><Data ss:Type="Number">5.2906999999999997E-4</Data></Cell>
   </Row>
   <Row>
    <Cell ss:StyleID="s71"><Data ss:Type="String">LYSMD2</Data></Cell>
    <Cell ss:StyleID="s63"><Data ss:Type="String">1:133183232-133216857</Data></Cell>
    <Cell ss:StyleID="s63"><Data ss:Type="Number">1.3083800000000001</Data></Cell>
    <Cell ss:StyleID="s63"><Data ss:Type="Number">15.491300000000001</Data></Cell>
    <Cell ss:StyleID="s63"><Data ss:Type="Number">3.5655999999999999</Data></Cell>
    <Cell ss:StyleID="s64"><Data ss:Type="Number">5.0000000000000002E-5</Data></Cell>
    <Cell ss:StyleID="s63"><Data ss:Type="Number">5.2906999999999997E-4</Data></Cell>
   </Row>
   <Row>
    <Cell ss:StyleID="s71"><Data ss:Type="String">OLFML2B</Data></Cell>
    <Cell ss:StyleID="s63"><Data ss:Type="String">4:96462488-96500763</Data></Cell>
    <Cell ss:StyleID="s63"><Data ss:Type="Number">2.6246700000000001</Data></Cell>
    <Cell ss:StyleID="s63"><Data ss:Type="Number">0.22232099999999999</Data></Cell>
    <Cell ss:StyleID="s63"><Data ss:Type="Number">-3.56142</Data></Cell>
    <Cell ss:StyleID="s64"><Data ss:Type="Number">5.0000000000000002E-5</Data></Cell>
    <Cell ss:StyleID="s63"><Data ss:Type="Number">5.2906999999999997E-4</Data></Cell>
   </Row>
   <Row>
    <Cell ss:StyleID="s71"><Data ss:Type="String">CORO6</Data></Cell>
    <Cell ss:StyleID="s63"><Data ss:Type="String">12:47946524-47950204</Data></Cell>
    <Cell ss:StyleID="s63"><Data ss:Type="Number">2.52725</Data></Cell>
    <Cell ss:StyleID="s63"><Data ss:Type="Number">0.214142</Data></Cell>
    <Cell ss:StyleID="s63"><Data ss:Type="Number">-3.5609299999999999</Data></Cell>
    <Cell ss:StyleID="s64"><Data ss:Type="Number">5.0000000000000002E-5</Data></Cell>
    <Cell ss:StyleID="s63"><Data ss:Type="Number">5.2906999999999997E-4</Data></Cell>
   </Row>
   <Row>
    <Cell ss:StyleID="s71"><Data ss:Type="String">BCAR3</Data></Cell>
    <Cell ss:StyleID="s63"><Data ss:Type="String">4:135177695-135322182</Data></Cell>
    <Cell ss:StyleID="s63"><Data ss:Type="Number">4.2738100000000001</Data></Cell>
    <Cell ss:StyleID="s63"><Data ss:Type="Number">50.415399999999998</Data></Cell>
    <Cell ss:StyleID="s63"><Data ss:Type="Number">3.56027</Data></Cell>
    <Cell ss:StyleID="s64"><Data ss:Type="Number">5.0000000000000002E-5</Data></Cell>
    <Cell ss:StyleID="s63"><Data ss:Type="Number">5.2906999999999997E-4</Data></Cell>
   </Row>
   <Row>
    <Cell ss:StyleID="s71"><Data ss:Type="String">ABLIM1</Data></Cell>
    <Cell ss:StyleID="s63"><Data ss:Type="String">14:135880613-136136366</Data></Cell>
    <Cell ss:StyleID="s63"><Data ss:Type="Number">7.9656699999999997E-2</Data></Cell>
    <Cell ss:StyleID="s63"><Data ss:Type="Number">0.93947499999999995</Data></Cell>
    <Cell ss:StyleID="s63"><Data ss:Type="Number">3.55999</Data></Cell>
    <Cell ss:StyleID="s63"><Data ss:Type="Number">1.4999999999999999E-4</Data></Cell>
    <Cell ss:StyleID="s63"><Data ss:Type="Number">1.4311E-3</Data></Cell>
   </Row>
   <Row>
    <Cell ss:StyleID="s71"><Data ss:Type="String">TCF7L1</Data></Cell>
    <Cell ss:StyleID="s63"><Data ss:Type="String">3:62435473-62456463</Data></Cell>
    <Cell ss:StyleID="s63"><Data ss:Type="Number">8.3491999999999997</Data></Cell>
    <Cell ss:StyleID="s63"><Data ss:Type="Number">0.70958600000000005</Data></Cell>
    <Cell ss:StyleID="s63"><Data ss:Type="Number">-3.5565899999999999</Data></Cell>
    <Cell ss:StyleID="s64"><Data ss:Type="Number">5.0000000000000002E-5</Data></Cell>
    <Cell ss:StyleID="s63"><Data ss:Type="Number">5.2906999999999997E-4</Data></Cell>
   </Row>
   <Row>
    <Cell ss:StyleID="s71"><Data ss:Type="String">ADAM8</Data></Cell>
    <Cell ss:StyleID="s63"><Data ss:Type="String">14:153183590-153194931</Data></Cell>
    <Cell ss:StyleID="s63"><Data ss:Type="Number">2.9462899999999999</Data></Cell>
    <Cell ss:StyleID="s63"><Data ss:Type="Number">34.605899999999998</Data></Cell>
    <Cell ss:StyleID="s63"><Data ss:Type="Number">3.5540500000000002</Data></Cell>
    <Cell ss:StyleID="s63"><Data ss:Type="Number">2.3500000000000001E-3</Data></Cell>
    <Cell ss:StyleID="s63"><Data ss:Type="Number">1.44704E-2</Data></Cell>
   </Row>
   <Row>
    <Cell ss:StyleID="s71"><Data ss:Type="String">SERPINI1</Data></Cell>
    <Cell ss:StyleID="s63"><Data ss:Type="String">13:115121492-115201556</Data></Cell>
    <Cell ss:StyleID="s63"><Data ss:Type="Number">0.112608</Data></Cell>
    <Cell ss:StyleID="s63"><Data ss:Type="Number">1.3200099999999999</Data></Cell>
    <Cell ss:StyleID="s63"><Data ss:Type="Number">3.5511699999999999</Data></Cell>
    <Cell ss:StyleID="s64"><Data ss:Type="Number">5.0000000000000002E-5</Data></Cell>
    <Cell ss:StyleID="s63"><Data ss:Type="Number">5.2906999999999997E-4</Data></Cell>
   </Row>
   <Row>
    <Cell ss:StyleID="s71"><Data ss:Type="String">ENSSSCG00000026729</Data></Cell>
    <Cell ss:StyleID="s63"><Data ss:Type="String">8:145099225-145136181</Data></Cell>
    <Cell ss:StyleID="s63"><Data ss:Type="Number">9.5646499999999995E-2</Data></Cell>
    <Cell ss:StyleID="s63"><Data ss:Type="Number">1.1163700000000001</Data></Cell>
    <Cell ss:StyleID="s63"><Data ss:Type="Number">3.5449600000000001</Data></Cell>
    <Cell ss:StyleID="s63"><Data ss:Type="Number">5.8500000000000002E-3</Data></Cell>
    <Cell ss:StyleID="s63"><Data ss:Type="Number">3.0331299999999999E-2</Data></Cell>
   </Row>
   <Row>
    <Cell ss:StyleID="s71"><Data ss:Type="String">TENM3</Data></Cell>
    <Cell ss:StyleID="s63"><Data ss:Type="String">15:49928347-51152551</Data></Cell>
    <Cell ss:StyleID="s63"><Data ss:Type="Number">1.61412</Data></Cell>
    <Cell ss:StyleID="s63"><Data ss:Type="Number">18.661899999999999</Data></Cell>
    <Cell ss:StyleID="s63"><Data ss:Type="Number">3.5312800000000002</Data></Cell>
    <Cell ss:StyleID="s63"><Data ss:Type="Number">1.6000000000000001E-3</Data></Cell>
    <Cell ss:StyleID="s63"><Data ss:Type="Number">1.0626399999999999E-2</Data></Cell>
   </Row>
   <Row>
    <Cell ss:StyleID="s71"><Data ss:Type="String">FBLIM1</Data></Cell>
    <Cell ss:StyleID="s63"><Data ss:Type="String">6:69340664-69373056</Data></Cell>
    <Cell ss:StyleID="s63"><Data ss:Type="Number">21.937100000000001</Data></Cell>
    <Cell ss:StyleID="s63"><Data ss:Type="Number">1.90012</Data></Cell>
    <Cell ss:StyleID="s63"><Data ss:Type="Number">-3.52921</Data></Cell>
    <Cell ss:StyleID="s64"><Data ss:Type="Number">5.0000000000000002E-5</Data></Cell>
    <Cell ss:StyleID="s63"><Data ss:Type="Number">5.2906999999999997E-4</Data></Cell>
   </Row>
   <Row>
    <Cell ss:StyleID="s71"><Data ss:Type="String">ENSSSCG00000004425</Data></Cell>
    <Cell ss:StyleID="s63"><Data ss:Type="String">1:87740852-88062387</Data></Cell>
    <Cell ss:StyleID="s63"><Data ss:Type="Number">76.830299999999994</Data></Cell>
    <Cell ss:StyleID="s63"><Data ss:Type="Number">6.6836099999999998</Data></Cell>
    <Cell ss:StyleID="s63"><Data ss:Type="Number">-3.5229699999999999</Data></Cell>
    <Cell ss:StyleID="s64"><Data ss:Type="Number">5.0000000000000002E-5</Data></Cell>
    <Cell ss:StyleID="s63"><Data ss:Type="Number">5.2906999999999997E-4</Data></Cell>
   </Row>
   <Row>
    <Cell ss:StyleID="s71"><Data ss:Type="String">ADAMTS20</Data></Cell>
    <Cell ss:StyleID="s63"><Data ss:Type="String">5:77323032-77484924</Data></Cell>
    <Cell ss:StyleID="s63"><Data ss:Type="Number">0.41427599999999998</Data></Cell>
    <Cell ss:StyleID="s63"><Data ss:Type="Number">3.6089000000000003E-2</Data></Cell>
    <Cell ss:StyleID="s63"><Data ss:Type="Number">-3.5209600000000001</Data></Cell>
    <Cell ss:StyleID="s64"><Data ss:Type="Number">5.0000000000000002E-5</Data></Cell>
    <Cell ss:StyleID="s63"><Data ss:Type="Number">5.2906999999999997E-4</Data></Cell>
   </Row>
   <Row>
    <Cell ss:StyleID="s71"><Data ss:Type="String">ENSSSCG00000004417</Data></Cell>
    <Cell ss:StyleID="s63"><Data ss:Type="String">1:86714231-86729694</Data></Cell>
    <Cell ss:StyleID="s63"><Data ss:Type="Number">3.12731</Data></Cell>
    <Cell ss:StyleID="s63"><Data ss:Type="Number">0.27285399999999999</Data></Cell>
    <Cell ss:StyleID="s63"><Data ss:Type="Number">-3.5187200000000001</Data></Cell>
    <Cell ss:StyleID="s64"><Data ss:Type="Number">5.0000000000000002E-5</Data></Cell>
    <Cell ss:StyleID="s63"><Data ss:Type="Number">5.2906999999999997E-4</Data></Cell>
   </Row>
   <Row>
    <Cell ss:StyleID="s71"><Data ss:Type="String">UNC45B</Data></Cell>
    <Cell ss:StyleID="s63"><Data ss:Type="String">12:41507920-41542495</Data></Cell>
    <Cell ss:StyleID="s63"><Data ss:Type="Number">1.27725</Data></Cell>
    <Cell ss:StyleID="s63"><Data ss:Type="Number">0.11147899999999999</Data></Cell>
    <Cell ss:StyleID="s63"><Data ss:Type="Number">-3.5182099999999998</Data></Cell>
    <Cell ss:StyleID="s64"><Data ss:Type="Number">5.0000000000000002E-5</Data></Cell>
    <Cell ss:StyleID="s63"><Data ss:Type="Number">5.2906999999999997E-4</Data></Cell>
   </Row>
   <Row>
    <Cell ss:StyleID="s71"><Data ss:Type="String">P2X7R</Data></Cell>
    <Cell ss:StyleID="s63"><Data ss:Type="String">14:33279226-33340719</Data></Cell>
    <Cell ss:StyleID="s63"><Data ss:Type="Number">0.86142300000000005</Data></Cell>
    <Cell ss:StyleID="s63"><Data ss:Type="Number">9.8671199999999999</Data></Cell>
    <Cell ss:StyleID="s63"><Data ss:Type="Number">3.5178400000000001</Data></Cell>
    <Cell ss:StyleID="s64"><Data ss:Type="Number">5.0000000000000002E-5</Data></Cell>
    <Cell ss:StyleID="s63"><Data ss:Type="Number">5.2906999999999997E-4</Data></Cell>
   </Row>
   <Row>
    <Cell ss:StyleID="s71"><Data ss:Type="String">TNFAIP8L3</Data></Cell>
    <Cell ss:StyleID="s63"><Data ss:Type="String">1:134118817-134161143</Data></Cell>
    <Cell ss:StyleID="s63"><Data ss:Type="Number">0.10448200000000001</Data></Cell>
    <Cell ss:StyleID="s63"><Data ss:Type="Number">1.19678</Data></Cell>
    <Cell ss:StyleID="s63"><Data ss:Type="Number">3.5178400000000001</Data></Cell>
    <Cell ss:StyleID="s63"><Data ss:Type="Number">2.5999999999999999E-3</Data></Cell>
    <Cell ss:StyleID="s63"><Data ss:Type="Number">1.5724599999999998E-2</Data></Cell>
   </Row>
   <Row>
    <Cell ss:StyleID="s71"><Data ss:Type="String">FAM171A2</Data></Cell>
    <Cell ss:StyleID="s63"><Data ss:Type="String">12:19216613-19227239</Data></Cell>
    <Cell ss:StyleID="s63"><Data ss:Type="Number">1.2976099999999999</Data></Cell>
    <Cell ss:StyleID="s63"><Data ss:Type="Number">0.113859</Data></Cell>
    <Cell ss:StyleID="s63"><Data ss:Type="Number">-3.5105300000000002</Data></Cell>
    <Cell ss:StyleID="s64"><Data ss:Type="Number">5.0000000000000002E-5</Data></Cell>
    <Cell ss:StyleID="s63"><Data ss:Type="Number">5.2906999999999997E-4</Data></Cell>
   </Row>
   <Row>
    <Cell ss:StyleID="s71"><Data ss:Type="String">MFAP2</Data></Cell>
    <Cell ss:StyleID="s63"><Data ss:Type="String">6:69920815-69929032</Data></Cell>
    <Cell ss:StyleID="s63"><Data ss:Type="Number">46.131599999999999</Data></Cell>
    <Cell ss:StyleID="s63"><Data ss:Type="Number">4.0582500000000001</Data></Cell>
    <Cell ss:StyleID="s63"><Data ss:Type="Number">-3.5068299999999999</Data></Cell>
    <Cell ss:StyleID="s64"><Data ss:Type="Number">5.0000000000000002E-5</Data></Cell>
    <Cell ss:StyleID="s63"><Data ss:Type="Number">5.2906999999999997E-4</Data></Cell>
   </Row>
   <Row>
    <Cell ss:StyleID="s71"><Data ss:Type="String">TNFSF10</Data></Cell>
    <Cell ss:StyleID="s63"><Data ss:Type="String">13:119874262-119883966</Data></Cell>
    <Cell ss:StyleID="s63"><Data ss:Type="Number">7.4861899999999997</Data></Cell>
    <Cell ss:StyleID="s63"><Data ss:Type="Number">0.659609</Data></Cell>
    <Cell ss:StyleID="s63"><Data ss:Type="Number">-3.5045500000000001</Data></Cell>
    <Cell ss:StyleID="s64"><Data ss:Type="Number">5.0000000000000002E-5</Data></Cell>
    <Cell ss:StyleID="s63"><Data ss:Type="Number">5.2906999999999997E-4</Data></Cell>
   </Row>
   <Row>
    <Cell ss:StyleID="s71"><Data ss:Type="String">GAS6</Data></Cell>
    <Cell ss:StyleID="s63"><Data ss:Type="String">11:86582118-86614652</Data></Cell>
    <Cell ss:StyleID="s63"><Data ss:Type="Number">64.748699999999999</Data></Cell>
    <Cell ss:StyleID="s63"><Data ss:Type="Number">5.7131600000000002</Data></Cell>
    <Cell ss:StyleID="s63"><Data ss:Type="Number">-3.5024899999999999</Data></Cell>
    <Cell ss:StyleID="s64"><Data ss:Type="Number">5.0000000000000002E-5</Data></Cell>
    <Cell ss:StyleID="s63"><Data ss:Type="Number">5.2906999999999997E-4</Data></Cell>
   </Row>
   <Row>
    <Cell ss:StyleID="s71"><Data ss:Type="String">HGF</Data></Cell>
    <Cell ss:StyleID="s63"><Data ss:Type="String">9:108765972-108841727</Data></Cell>
    <Cell ss:StyleID="s63"><Data ss:Type="Number">3.5851299999999999</Data></Cell>
    <Cell ss:StyleID="s63"><Data ss:Type="Number">40.614400000000003</Data></Cell>
    <Cell ss:StyleID="s63"><Data ss:Type="Number">3.5019</Data></Cell>
    <Cell ss:StyleID="s64"><Data ss:Type="Number">5.0000000000000002E-5</Data></Cell>
    <Cell ss:StyleID="s63"><Data ss:Type="Number">5.2906999999999997E-4</Data></Cell>
   </Row>
   <Row>
    <Cell ss:StyleID="s71"><Data ss:Type="String">ENSSSCG00000028339</Data></Cell>
    <Cell ss:StyleID="s63"><Data ss:Type="String">6:95860191-95972313</Data></Cell>
    <Cell ss:StyleID="s63"><Data ss:Type="Number">0.19995299999999999</Data></Cell>
    <Cell ss:StyleID="s63"><Data ss:Type="Number">2.2523399999999998</Data></Cell>
    <Cell ss:StyleID="s63"><Data ss:Type="Number">3.49369</Data></Cell>
    <Cell ss:StyleID="s63"><Data ss:Type="Number">5.5000000000000003E-4</Data></Cell>
    <Cell ss:StyleID="s63"><Data ss:Type="Number">4.3973199999999997E-3</Data></Cell>
   </Row>
   <Row>
    <Cell ss:StyleID="s71"><Data ss:Type="String">FAM46C</Data></Cell>
    <Cell ss:StyleID="s63"><Data ss:Type="String">4:113095383-113117743</Data></Cell>
    <Cell ss:StyleID="s63"><Data ss:Type="Number">2.14174</Data></Cell>
    <Cell ss:StyleID="s63"><Data ss:Type="Number">0.191078</Data></Cell>
    <Cell ss:StyleID="s63"><Data ss:Type="Number">-3.4865499999999998</Data></Cell>
    <Cell ss:StyleID="s64"><Data ss:Type="Number">5.0000000000000002E-5</Data></Cell>
    <Cell ss:StyleID="s63"><Data ss:Type="Number">5.2906999999999997E-4</Data></Cell>
   </Row>
   <Row>
    <Cell ss:StyleID="s71"><Data ss:Type="String">ENSSSCG00000003688</Data></Cell>
    <Cell ss:StyleID="s63"><Data ss:Type="String">6:95348031-95788960</Data></Cell>
    <Cell ss:StyleID="s63"><Data ss:Type="Number">0.37881399999999998</Data></Cell>
    <Cell ss:StyleID="s63"><Data ss:Type="Number">4.22689</Data></Cell>
    <Cell ss:StyleID="s63"><Data ss:Type="Number">3.4800399999999998</Data></Cell>
    <Cell ss:StyleID="s63"><Data ss:Type="Number">2.3E-3</Data></Cell>
    <Cell ss:StyleID="s63"><Data ss:Type="Number">1.42203E-2</Data></Cell>
   </Row>
   <Row>
    <Cell ss:StyleID="s71"><Data ss:Type="String">CRABP2</Data></Cell>
    <Cell ss:StyleID="s63"><Data ss:Type="String">4:101952255-101966042</Data></Cell>
    <Cell ss:StyleID="s63"><Data ss:Type="Number">66.666499999999999</Data></Cell>
    <Cell ss:StyleID="s63"><Data ss:Type="Number">743.39700000000005</Data></Cell>
    <Cell ss:StyleID="s63"><Data ss:Type="Number">3.4790999999999999</Data></Cell>
    <Cell ss:StyleID="s64"><Data ss:Type="Number">5.0000000000000002E-5</Data></Cell>
    <Cell ss:StyleID="s63"><Data ss:Type="Number">5.2906999999999997E-4</Data></Cell>
   </Row>
   <Row>
    <Cell ss:StyleID="s71"><Data ss:Type="String">ENSSSCG00000030655</Data></Cell>
    <Cell ss:StyleID="s63"><Data ss:Type="String">1:249900220-249907040</Data></Cell>
    <Cell ss:StyleID="s63"><Data ss:Type="Number">9.3341899999999995</Data></Cell>
    <Cell ss:StyleID="s63"><Data ss:Type="Number">103.81</Data></Cell>
    <Cell ss:StyleID="s63"><Data ss:Type="Number">3.4752700000000001</Data></Cell>
    <Cell ss:StyleID="s64"><Data ss:Type="Number">5.0000000000000002E-5</Data></Cell>
    <Cell ss:StyleID="s63"><Data ss:Type="Number">5.2906999999999997E-4</Data></Cell>
   </Row>
   <Row>
    <Cell ss:StyleID="s71"><Data ss:Type="String">S100A5</Data></Cell>
    <Cell ss:StyleID="s63"><Data ss:Type="String">4:104902470-104905991</Data></Cell>
    <Cell ss:StyleID="s63"><Data ss:Type="Number">2.7866</Data></Cell>
    <Cell ss:StyleID="s63"><Data ss:Type="Number">30.7377</Data></Cell>
    <Cell ss:StyleID="s63"><Data ss:Type="Number">3.4634299999999998</Data></Cell>
    <Cell ss:StyleID="s64"><Data ss:Type="Number">5.0000000000000002E-5</Data></Cell>
    <Cell ss:StyleID="s63"><Data ss:Type="Number">5.2906999999999997E-4</Data></Cell>
   </Row>
   <Row>
    <Cell ss:StyleID="s71"><Data ss:Type="String">ENSSSCG00000006992</Data></Cell>
    <Cell ss:StyleID="s63"><Data ss:Type="String">17:40140859-40148694</Data></Cell>
    <Cell ss:StyleID="s63"><Data ss:Type="Number">10.094099999999999</Data></Cell>
    <Cell ss:StyleID="s63"><Data ss:Type="Number">0.91607799999999995</Data></Cell>
    <Cell ss:StyleID="s63"><Data ss:Type="Number">-3.4619</Data></Cell>
    <Cell ss:StyleID="s64"><Data ss:Type="Number">5.0000000000000002E-5</Data></Cell>
    <Cell ss:StyleID="s63"><Data ss:Type="Number">5.2906999999999997E-4</Data></Cell>
   </Row>
   <Row>
    <Cell ss:StyleID="s71"><Data ss:Type="String">ENSSSCG00000017579</Data></Cell>
    <Cell ss:StyleID="s63"><Data ss:Type="String">GL896296.2:15138-19536</Data></Cell>
    <Cell ss:StyleID="s63"><Data ss:Type="Number">1584.55</Data></Cell>
    <Cell ss:StyleID="s63"><Data ss:Type="Number">143.869</Data></Cell>
    <Cell ss:StyleID="s63"><Data ss:Type="Number">-3.4612400000000001</Data></Cell>
    <Cell ss:StyleID="s64"><Data ss:Type="Number">5.0000000000000002E-5</Data></Cell>
    <Cell ss:StyleID="s63"><Data ss:Type="Number">5.2906999999999997E-4</Data></Cell>
   </Row>
   <Row>
    <Cell ss:StyleID="s71"><Data ss:Type="String">KCNE4</Data></Cell>
    <Cell ss:StyleID="s63"><Data ss:Type="String">15:138615688-138619182</Data></Cell>
    <Cell ss:StyleID="s63"><Data ss:Type="Number">2.48163</Data></Cell>
    <Cell ss:StyleID="s63"><Data ss:Type="Number">0.22564799999999999</Data></Cell>
    <Cell ss:StyleID="s63"><Data ss:Type="Number">-3.4591400000000001</Data></Cell>
    <Cell ss:StyleID="s64"><Data ss:Type="Number">5.0000000000000002E-5</Data></Cell>
    <Cell ss:StyleID="s63"><Data ss:Type="Number">5.2906999999999997E-4</Data></Cell>
   </Row>
   <Row>
    <Cell ss:StyleID="s71"><Data ss:Type="String">CCDC37</Data></Cell>
    <Cell ss:StyleID="s63"><Data ss:Type="String">7:58791314-58820827</Data></Cell>
    <Cell ss:StyleID="s63"><Data ss:Type="Number">0.52465300000000004</Data></Cell>
    <Cell ss:StyleID="s63"><Data ss:Type="Number">4.7788299999999999E-2</Data></Cell>
    <Cell ss:StyleID="s63"><Data ss:Type="Number">-3.4566400000000002</Data></Cell>
    <Cell ss:StyleID="s63"><Data ss:Type="Number">8.3000000000000001E-3</Data></Cell>
    <Cell ss:StyleID="s63"><Data ss:Type="Number">3.97963E-2</Data></Cell>
   </Row>
   <Row>
    <Cell ss:StyleID="s71"><Data ss:Type="String">ENSSSCG00000015212</Data></Cell>
    <Cell ss:StyleID="s63"><Data ss:Type="String">9:58321942-58348213</Data></Cell>
    <Cell ss:StyleID="s63"><Data ss:Type="Number">1.71966</Data></Cell>
    <Cell ss:StyleID="s63"><Data ss:Type="Number">0.15670600000000001</Data></Cell>
    <Cell ss:StyleID="s63"><Data ss:Type="Number">-3.4559799999999998</Data></Cell>
    <Cell ss:StyleID="s63"><Data ss:Type="Number">3.3999999999999998E-3</Data></Cell>
    <Cell ss:StyleID="s63"><Data ss:Type="Number">1.9434799999999999E-2</Data></Cell>
   </Row>
   <Row>
    <Cell ss:StyleID="s71"><Data ss:Type="String">SOX9</Data></Cell>
    <Cell ss:StyleID="s63"><Data ss:Type="String">12:9027638-9033210</Data></Cell>
    <Cell ss:StyleID="s63"><Data ss:Type="Number">1.7934300000000001</Data></Cell>
    <Cell ss:StyleID="s63"><Data ss:Type="Number">19.6432</Data></Cell>
    <Cell ss:StyleID="s63"><Data ss:Type="Number">3.4532400000000001</Data></Cell>
    <Cell ss:StyleID="s64"><Data ss:Type="Number">5.0000000000000002E-5</Data></Cell>
    <Cell ss:StyleID="s63"><Data ss:Type="Number">5.2906999999999997E-4</Data></Cell>
   </Row>
   <Row>
    <Cell ss:StyleID="s71"><Data ss:Type="String">IGSF23</Data></Cell>
    <Cell ss:StyleID="s63"><Data ss:Type="String">6:47048782-47066269</Data></Cell>
    <Cell ss:StyleID="s63"><Data ss:Type="Number">1.03477</Data></Cell>
    <Cell ss:StyleID="s63"><Data ss:Type="Number">11.324199999999999</Data></Cell>
    <Cell ss:StyleID="s63"><Data ss:Type="Number">3.4520200000000001</Data></Cell>
    <Cell ss:StyleID="s64"><Data ss:Type="Number">5.0000000000000002E-5</Data></Cell>
    <Cell ss:StyleID="s63"><Data ss:Type="Number">5.2906999999999997E-4</Data></Cell>
   </Row>
   <Row>
    <Cell ss:StyleID="s71"><Data ss:Type="String">SGSM1</Data></Cell>
    <Cell ss:StyleID="s63"><Data ss:Type="String">14:45613402-45705954</Data></Cell>
    <Cell ss:StyleID="s63"><Data ss:Type="Number">0.139989</Data></Cell>
    <Cell ss:StyleID="s63"><Data ss:Type="Number">1.5263899999999999</Data></Cell>
    <Cell ss:StyleID="s63"><Data ss:Type="Number">3.4467400000000001</Data></Cell>
    <Cell ss:StyleID="s63"><Data ss:Type="Number">1.15E-3</Data></Cell>
    <Cell ss:StyleID="s63"><Data ss:Type="Number">8.0877899999999992E-3</Data></Cell>
   </Row>
   <Row>
    <Cell ss:StyleID="s71"><Data ss:Type="String">RYR2</Data></Cell>
    <Cell ss:StyleID="s63"><Data ss:Type="String">14:57571516-58002769</Data></Cell>
    <Cell ss:StyleID="s63"><Data ss:Type="Number">0.55979400000000001</Data></Cell>
    <Cell ss:StyleID="s63"><Data ss:Type="Number">5.1467100000000002E-2</Data></Cell>
    <Cell ss:StyleID="s63"><Data ss:Type="Number">-3.4431699999999998</Data></Cell>
    <Cell ss:StyleID="s64"><Data ss:Type="Number">5.0000000000000002E-5</Data></Cell>
    <Cell ss:StyleID="s63"><Data ss:Type="Number">5.2906999999999997E-4</Data></Cell>
   </Row>
   <Row>
    <Cell ss:StyleID="s71"><Data ss:Type="String">AJUBA</Data></Cell>
    <Cell ss:StyleID="s63"><Data ss:Type="String">GL896299.1:26323-35700</Data></Cell>
    <Cell ss:StyleID="s63"><Data ss:Type="Number">9.9665199999999992</Data></Cell>
    <Cell ss:StyleID="s63"><Data ss:Type="Number">0.91642500000000005</Data></Cell>
    <Cell ss:StyleID="s63"><Data ss:Type="Number">-3.4430000000000001</Data></Cell>
    <Cell ss:StyleID="s64"><Data ss:Type="Number">5.0000000000000002E-5</Data></Cell>
    <Cell ss:StyleID="s63"><Data ss:Type="Number">5.2906999999999997E-4</Data></Cell>
   </Row>
   <Row>
    <Cell ss:StyleID="s71"><Data ss:Type="String">FOXL2</Data></Cell>
    <Cell ss:StyleID="s63"><Data ss:Type="String">13:87349402-87352438</Data></Cell>
    <Cell ss:StyleID="s63"><Data ss:Type="Number">0.97720300000000004</Data></Cell>
    <Cell ss:StyleID="s63"><Data ss:Type="Number">8.98732E-2</Data></Cell>
    <Cell ss:StyleID="s63"><Data ss:Type="Number">-3.4426999999999999</Data></Cell>
    <Cell ss:StyleID="s64"><Data ss:Type="Number">5.0000000000000002E-5</Data></Cell>
    <Cell ss:StyleID="s63"><Data ss:Type="Number">5.2906999999999997E-4</Data></Cell>
   </Row>
   <Row>
    <Cell ss:StyleID="s71"><Data ss:Type="String">HTR7</Data></Cell>
    <Cell ss:StyleID="s63"><Data ss:Type="String">14:111555788-111660233</Data></Cell>
    <Cell ss:StyleID="s63"><Data ss:Type="Number">1.2343200000000001</Data></Cell>
    <Cell ss:StyleID="s63"><Data ss:Type="Number">0.113868</Data></Cell>
    <Cell ss:StyleID="s63"><Data ss:Type="Number">-3.4382799999999998</Data></Cell>
    <Cell ss:StyleID="s64"><Data ss:Type="Number">5.0000000000000002E-5</Data></Cell>
    <Cell ss:StyleID="s63"><Data ss:Type="Number">5.2906999999999997E-4</Data></Cell>
   </Row>
   <Row>
    <Cell ss:StyleID="s71"><Data ss:Type="String">ENSSSCG00000027634</Data></Cell>
    <Cell ss:StyleID="s63"><Data ss:Type="String">13:78256433-78359474</Data></Cell>
    <Cell ss:StyleID="s63"><Data ss:Type="Number">39.015000000000001</Data></Cell>
    <Cell ss:StyleID="s63"><Data ss:Type="Number">3.6041400000000001</Data></Cell>
    <Cell ss:StyleID="s63"><Data ss:Type="Number">-3.4363000000000001</Data></Cell>
    <Cell ss:StyleID="s64"><Data ss:Type="Number">5.0000000000000002E-5</Data></Cell>
    <Cell ss:StyleID="s63"><Data ss:Type="Number">5.2906999999999997E-4</Data></Cell>
   </Row>
   <Row>
    <Cell ss:StyleID="s71"><Data ss:Type="String">TMEM35</Data></Cell>
    <Cell ss:StyleID="s63"><Data ss:Type="String">X:90744038-90757585</Data></Cell>
    <Cell ss:StyleID="s63"><Data ss:Type="Number">2.9803299999999999</Data></Cell>
    <Cell ss:StyleID="s63"><Data ss:Type="Number">32.2179</Data></Cell>
    <Cell ss:StyleID="s63"><Data ss:Type="Number">3.43432</Data></Cell>
    <Cell ss:StyleID="s64"><Data ss:Type="Number">5.0000000000000002E-5</Data></Cell>
    <Cell ss:StyleID="s63"><Data ss:Type="Number">5.2906999999999997E-4</Data></Cell>
   </Row>
   <Row>
    <Cell ss:StyleID="s71"><Data ss:Type="String">ENSSSCG00000026026</Data></Cell>
    <Cell ss:StyleID="s63"><Data ss:Type="String">8:70287213-70296131</Data></Cell>
    <Cell ss:StyleID="s63"><Data ss:Type="Number">1.4596100000000001</Data></Cell>
    <Cell ss:StyleID="s63"><Data ss:Type="Number">15.7646</Data></Cell>
    <Cell ss:StyleID="s63"><Data ss:Type="Number">3.4330400000000001</Data></Cell>
    <Cell ss:StyleID="s64"><Data ss:Type="Number">5.0000000000000002E-5</Data></Cell>
    <Cell ss:StyleID="s63"><Data ss:Type="Number">5.2906999999999997E-4</Data></Cell>
   </Row>
   <Row>
    <Cell ss:StyleID="s71"><Data ss:Type="String">FAM83G</Data></Cell>
    <Cell ss:StyleID="s63"><Data ss:Type="String">12:62935024-62958954</Data></Cell>
    <Cell ss:StyleID="s63"><Data ss:Type="Number">0.682535</Data></Cell>
    <Cell ss:StyleID="s63"><Data ss:Type="Number">7.3685499999999999</Data></Cell>
    <Cell ss:StyleID="s63"><Data ss:Type="Number">3.43241</Data></Cell>
    <Cell ss:StyleID="s64"><Data ss:Type="Number">5.0000000000000002E-5</Data></Cell>
    <Cell ss:StyleID="s63"><Data ss:Type="Number">5.2906999999999997E-4</Data></Cell>
   </Row>
   <Row>
    <Cell ss:StyleID="s71"><Data ss:Type="String">ENSSSCG00000004415</Data></Cell>
    <Cell ss:StyleID="s63"><Data ss:Type="String">1:84644861-84709975</Data></Cell>
    <Cell ss:StyleID="s63"><Data ss:Type="Number">0.81228699999999998</Data></Cell>
    <Cell ss:StyleID="s63"><Data ss:Type="Number">7.5385499999999994E-2</Data></Cell>
    <Cell ss:StyleID="s63"><Data ss:Type="Number">-3.42963</Data></Cell>
    <Cell ss:StyleID="s63"><Data ss:Type="Number">1E-4</Data></Cell>
    <Cell ss:StyleID="s63"><Data ss:Type="Number">9.9454500000000011E-4</Data></Cell>
   </Row>
   <Row>
    <Cell ss:StyleID="s71"><Data ss:Type="String">EPHX2</Data></Cell>
    <Cell ss:StyleID="s63"><Data ss:Type="String">14:12397749-12473597</Data></Cell>
    <Cell ss:StyleID="s63"><Data ss:Type="Number">16.4922</Data></Cell>
    <Cell ss:StyleID="s63"><Data ss:Type="Number">1.53647</Data></Cell>
    <Cell ss:StyleID="s63"><Data ss:Type="Number">-3.4240900000000001</Data></Cell>
    <Cell ss:StyleID="s64"><Data ss:Type="Number">5.0000000000000002E-5</Data></Cell>
    <Cell ss:StyleID="s63"><Data ss:Type="Number">5.2906999999999997E-4</Data></Cell>
   </Row>
   <Row>
    <Cell ss:StyleID="s71"><Data ss:Type="String">PTGS2</Data></Cell>
    <Cell ss:StyleID="s63"><Data ss:Type="String">9:140251517-140443953</Data></Cell>
    <Cell ss:StyleID="s63"><Data ss:Type="Number">120.967</Data></Cell>
    <Cell ss:StyleID="s63"><Data ss:Type="Number">1296.4000000000001</Data></Cell>
    <Cell ss:StyleID="s63"><Data ss:Type="Number">3.4218199999999999</Data></Cell>
    <Cell ss:StyleID="s64"><Data ss:Type="Number">5.0000000000000002E-5</Data></Cell>
    <Cell ss:StyleID="s63"><Data ss:Type="Number">5.2906999999999997E-4</Data></Cell>
   </Row>
   <Row>
    <Cell ss:StyleID="s71"><Data ss:Type="String">PRR5</Data></Cell>
    <Cell ss:StyleID="s63"><Data ss:Type="String">5:1777491-1804843</Data></Cell>
    <Cell ss:StyleID="s63"><Data ss:Type="Number">1.1818599999999999</Data></Cell>
    <Cell ss:StyleID="s63"><Data ss:Type="Number">12.649699999999999</Data></Cell>
    <Cell ss:StyleID="s63"><Data ss:Type="Number">3.4199700000000002</Data></Cell>
    <Cell ss:StyleID="s64"><Data ss:Type="Number">5.0000000000000002E-5</Data></Cell>
    <Cell ss:StyleID="s63"><Data ss:Type="Number">5.2906999999999997E-4</Data></Cell>
   </Row>
   <Row>
    <Cell ss:StyleID="s71"><Data ss:Type="String">ENSSSCG00000024989</Data></Cell>
    <Cell ss:StyleID="s63"><Data ss:Type="String">GL892791.2:25746-56354</Data></Cell>
    <Cell ss:StyleID="s63"><Data ss:Type="Number">3.9643299999999999</Data></Cell>
    <Cell ss:StyleID="s63"><Data ss:Type="Number">0.370896</Data></Cell>
    <Cell ss:StyleID="s63"><Data ss:Type="Number">-3.4179900000000001</Data></Cell>
    <Cell ss:StyleID="s63"><Data ss:Type="Number">6.7000000000000002E-3</Data></Cell>
    <Cell ss:StyleID="s63"><Data ss:Type="Number">3.3614400000000003E-2</Data></Cell>
   </Row>
   <Row>
    <Cell ss:StyleID="s71"><Data ss:Type="String">PRR5L</Data></Cell>
    <Cell ss:StyleID="s63"><Data ss:Type="String">2:26810905-27068558</Data></Cell>
    <Cell ss:StyleID="s63"><Data ss:Type="Number">1.6305400000000001</Data></Cell>
    <Cell ss:StyleID="s63"><Data ss:Type="Number">17.421500000000002</Data></Cell>
    <Cell ss:StyleID="s63"><Data ss:Type="Number">3.4174500000000001</Data></Cell>
    <Cell ss:StyleID="s64"><Data ss:Type="Number">5.0000000000000002E-5</Data></Cell>
    <Cell ss:StyleID="s63"><Data ss:Type="Number">5.2906999999999997E-4</Data></Cell>
   </Row>
   <Row>
    <Cell ss:StyleID="s71"><Data ss:Type="String">ENSSSCG00000021588</Data></Cell>
    <Cell ss:StyleID="s63"><Data ss:Type="String">1:118993357-119044819</Data></Cell>
    <Cell ss:StyleID="s63"><Data ss:Type="Number">3.42761</Data></Cell>
    <Cell ss:StyleID="s63"><Data ss:Type="Number">0.32254899999999997</Data></Cell>
    <Cell ss:StyleID="s63"><Data ss:Type="Number">-3.4096099999999998</Data></Cell>
    <Cell ss:StyleID="s64"><Data ss:Type="Number">5.0000000000000002E-5</Data></Cell>
    <Cell ss:StyleID="s63"><Data ss:Type="Number">5.2906999999999997E-4</Data></Cell>
   </Row>
   <Row>
    <Cell ss:StyleID="s71"><Data ss:Type="String">GPC4</Data></Cell>
    <Cell ss:StyleID="s63"><Data ss:Type="String">X:125340567-125454642</Data></Cell>
    <Cell ss:StyleID="s63"><Data ss:Type="Number">85.739900000000006</Data></Cell>
    <Cell ss:StyleID="s63"><Data ss:Type="Number">8.0743500000000008</Data></Cell>
    <Cell ss:StyleID="s63"><Data ss:Type="Number">-3.40855</Data></Cell>
    <Cell ss:StyleID="s64"><Data ss:Type="Number">5.0000000000000002E-5</Data></Cell>
    <Cell ss:StyleID="s63"><Data ss:Type="Number">5.2906999999999997E-4</Data></Cell>
   </Row>
   <Row>
    <Cell ss:StyleID="s71"><Data ss:Type="String">ENSSSCG00000025142</Data></Cell>
    <Cell ss:StyleID="s63"><Data ss:Type="String">8:106010227-106018551</Data></Cell>
    <Cell ss:StyleID="s63"><Data ss:Type="Number">24.348500000000001</Data></Cell>
    <Cell ss:StyleID="s63"><Data ss:Type="Number">2.3014100000000002</Data></Cell>
    <Cell ss:StyleID="s63"><Data ss:Type="Number">-3.4032399999999998</Data></Cell>
    <Cell ss:StyleID="s64"><Data ss:Type="Number">5.0000000000000002E-5</Data></Cell>
    <Cell ss:StyleID="s63"><Data ss:Type="Number">5.2906999999999997E-4</Data></Cell>
   </Row>
   <Row>
    <Cell ss:StyleID="s71"><Data ss:Type="String">ENSSSCG00000014448</Data></Cell>
    <Cell ss:StyleID="s63"><Data ss:Type="String">2:158335771-158410068</Data></Cell>
    <Cell ss:StyleID="s63"><Data ss:Type="Number">3.7833199999999998</Data></Cell>
    <Cell ss:StyleID="s63"><Data ss:Type="Number">0.35789599999999999</Data></Cell>
    <Cell ss:StyleID="s63"><Data ss:Type="Number">-3.40204</Data></Cell>
    <Cell ss:StyleID="s64"><Data ss:Type="Number">5.0000000000000002E-5</Data></Cell>
    <Cell ss:StyleID="s63"><Data ss:Type="Number">5.2906999999999997E-4</Data></Cell>
   </Row>
   <Row>
    <Cell ss:StyleID="s71"><Data ss:Type="String">ENSSSCG00000012893</Data></Cell>
    <Cell ss:StyleID="s63"><Data ss:Type="String">2:3518993-3568729</Data></Cell>
    <Cell ss:StyleID="s63"><Data ss:Type="Number">5.6459700000000002</Data></Cell>
    <Cell ss:StyleID="s63"><Data ss:Type="Number">0.536022</Data></Cell>
    <Cell ss:StyleID="s63"><Data ss:Type="Number">-3.3968600000000002</Data></Cell>
    <Cell ss:StyleID="s63"><Data ss:Type="Number">1E-3</Data></Cell>
    <Cell ss:StyleID="s63"><Data ss:Type="Number">7.1711600000000002E-3</Data></Cell>
   </Row>
   <Row>
    <Cell ss:StyleID="s71"><Data ss:Type="String">ENSSSCG00000025982</Data></Cell>
    <Cell ss:StyleID="s63"><Data ss:Type="String">GL894073.2:12414-30126</Data></Cell>
    <Cell ss:StyleID="s63"><Data ss:Type="Number">8.7209500000000002</Data></Cell>
    <Cell ss:StyleID="s63"><Data ss:Type="Number">0.83113700000000001</Data></Cell>
    <Cell ss:StyleID="s63"><Data ss:Type="Number">-3.39133</Data></Cell>
    <Cell ss:StyleID="s64"><Data ss:Type="Number">5.0000000000000002E-5</Data></Cell>
    <Cell ss:StyleID="s63"><Data ss:Type="Number">5.2906999999999997E-4</Data></Cell>
   </Row>
   <Row>
    <Cell ss:StyleID="s71"><Data ss:Type="String">ENSSSCG00000015507</Data></Cell>
    <Cell ss:StyleID="s63"><Data ss:Type="String">9:128916366-128986915</Data></Cell>
    <Cell ss:StyleID="s63"><Data ss:Type="Number">4.2975899999999996</Data></Cell>
    <Cell ss:StyleID="s63"><Data ss:Type="Number">0.41155900000000001</Data></Cell>
    <Cell ss:StyleID="s63"><Data ss:Type="Number">-3.38436</Data></Cell>
    <Cell ss:StyleID="s63"><Data ss:Type="Number">5.5000000000000003E-4</Data></Cell>
    <Cell ss:StyleID="s63"><Data ss:Type="Number">4.3973199999999997E-3</Data></Cell>
   </Row>
   <Row>
    <Cell ss:StyleID="s71"><Data ss:Type="String">RGSL1</Data></Cell>
    <Cell ss:StyleID="s63"><Data ss:Type="String">9:136023219-136133310</Data></Cell>
    <Cell ss:StyleID="s63"><Data ss:Type="Number">0.17963899999999999</Data></Cell>
    <Cell ss:StyleID="s63"><Data ss:Type="Number">1.8694200000000001</Data></Cell>
    <Cell ss:StyleID="s63"><Data ss:Type="Number">3.3794200000000001</Data></Cell>
    <Cell ss:StyleID="s64"><Data ss:Type="Number">5.0000000000000002E-5</Data></Cell>
    <Cell ss:StyleID="s63"><Data ss:Type="Number">5.2906999999999997E-4</Data></Cell>
   </Row>
   <Row>
    <Cell ss:StyleID="s71"><Data ss:Type="String">MAMDC2</Data></Cell>
    <Cell ss:StyleID="s63"><Data ss:Type="String">1:249850835-249888226</Data></Cell>
    <Cell ss:StyleID="s63"><Data ss:Type="Number">12.5238</Data></Cell>
    <Cell ss:StyleID="s63"><Data ss:Type="Number">130.322</Data></Cell>
    <Cell ss:StyleID="s63"><Data ss:Type="Number">3.3793299999999999</Data></Cell>
    <Cell ss:StyleID="s64"><Data ss:Type="Number">5.0000000000000002E-5</Data></Cell>
    <Cell ss:StyleID="s63"><Data ss:Type="Number">5.2906999999999997E-4</Data></Cell>
   </Row>
   <Row>
    <Cell ss:StyleID="s71"><Data ss:Type="String">ENSSSCG00000011609</Data></Cell>
    <Cell ss:StyleID="s63"><Data ss:Type="String">13:78256433-78359474</Data></Cell>
    <Cell ss:StyleID="s63"><Data ss:Type="Number">18.856300000000001</Data></Cell>
    <Cell ss:StyleID="s63"><Data ss:Type="Number">1.8149200000000001</Data></Cell>
    <Cell ss:StyleID="s63"><Data ss:Type="Number">-3.3770699999999998</Data></Cell>
    <Cell ss:StyleID="s64"><Data ss:Type="Number">5.0000000000000002E-5</Data></Cell>
    <Cell ss:StyleID="s63"><Data ss:Type="Number">5.2906999999999997E-4</Data></Cell>
   </Row>
   <Row>
    <Cell ss:StyleID="s71"><Data ss:Type="String">FLRT2</Data></Cell>
    <Cell ss:StyleID="s63"><Data ss:Type="String">7:114266130-114364736</Data></Cell>
    <Cell ss:StyleID="s63"><Data ss:Type="Number">2.8785099999999999</Data></Cell>
    <Cell ss:StyleID="s63"><Data ss:Type="Number">29.781400000000001</Data></Cell>
    <Cell ss:StyleID="s63"><Data ss:Type="Number">3.3710200000000001</Data></Cell>
    <Cell ss:StyleID="s64"><Data ss:Type="Number">5.0000000000000002E-5</Data></Cell>
    <Cell ss:StyleID="s63"><Data ss:Type="Number">5.2906999999999997E-4</Data></Cell>
   </Row>
   <Row>
    <Cell ss:StyleID="s71"><Data ss:Type="String">SNPH</Data></Cell>
    <Cell ss:StyleID="s63"><Data ss:Type="String">17:38376804-38418953</Data></Cell>
    <Cell ss:StyleID="s63"><Data ss:Type="Number">0.286634</Data></Cell>
    <Cell ss:StyleID="s63"><Data ss:Type="Number">2.9648400000000001</Data></Cell>
    <Cell ss:StyleID="s63"><Data ss:Type="Number">3.3706700000000001</Data></Cell>
    <Cell ss:StyleID="s64"><Data ss:Type="Number">5.0000000000000002E-5</Data></Cell>
    <Cell ss:StyleID="s63"><Data ss:Type="Number">5.2906999999999997E-4</Data></Cell>
   </Row>
   <Row>
    <Cell ss:StyleID="s71"><Data ss:Type="String">ENSSSCG00000003709</Data></Cell>
    <Cell ss:StyleID="s63"><Data ss:Type="String">6:101420654-101634463</Data></Cell>
    <Cell ss:StyleID="s63"><Data ss:Type="Number">12.7897</Data></Cell>
    <Cell ss:StyleID="s63"><Data ss:Type="Number">1.24085</Data></Cell>
    <Cell ss:StyleID="s63"><Data ss:Type="Number">-3.3655900000000001</Data></Cell>
    <Cell ss:StyleID="s63"><Data ss:Type="Number">2.9999999999999997E-4</Data></Cell>
    <Cell ss:StyleID="s63"><Data ss:Type="Number">2.6256000000000001E-3</Data></Cell>
   </Row>
   <Row>
    <Cell ss:StyleID="s71"><Data ss:Type="String">TIAM1</Data></Cell>
    <Cell ss:StyleID="s63"><Data ss:Type="String">13:205172408-205307822</Data></Cell>
    <Cell ss:StyleID="s63"><Data ss:Type="Number">5.3945300000000002E-2</Data></Cell>
    <Cell ss:StyleID="s63"><Data ss:Type="Number">0.555674</Data></Cell>
    <Cell ss:StyleID="s63"><Data ss:Type="Number">3.3646699999999998</Data></Cell>
    <Cell ss:StyleID="s63"><Data ss:Type="Number">3.7499999999999999E-3</Data></Cell>
    <Cell ss:StyleID="s63"><Data ss:Type="Number">2.1080499999999999E-2</Data></Cell>
   </Row>
   <Row>
    <Cell ss:StyleID="s71"><Data ss:Type="String">IL33</Data></Cell>
    <Cell ss:StyleID="s63"><Data ss:Type="String">1:241453675-241630720</Data></Cell>
    <Cell ss:StyleID="s63"><Data ss:Type="Number">25.654499999999999</Data></Cell>
    <Cell ss:StyleID="s63"><Data ss:Type="Number">263.27800000000002</Data></Cell>
    <Cell ss:StyleID="s63"><Data ss:Type="Number">3.3593000000000002</Data></Cell>
    <Cell ss:StyleID="s64"><Data ss:Type="Number">5.0000000000000002E-5</Data></Cell>
    <Cell ss:StyleID="s63"><Data ss:Type="Number">5.2906999999999997E-4</Data></Cell>
   </Row>
   <Row>
    <Cell ss:StyleID="s71"><Data ss:Type="String">TNFRSF11B</Data></Cell>
    <Cell ss:StyleID="s63"><Data ss:Type="String">4:21129675-21158444</Data></Cell>
    <Cell ss:StyleID="s63"><Data ss:Type="Number">3.6322000000000001</Data></Cell>
    <Cell ss:StyleID="s63"><Data ss:Type="Number">0.35754399999999997</Data></Cell>
    <Cell ss:StyleID="s63"><Data ss:Type="Number">-3.3446500000000001</Data></Cell>
    <Cell ss:StyleID="s64"><Data ss:Type="Number">5.0000000000000002E-5</Data></Cell>
    <Cell ss:StyleID="s63"><Data ss:Type="Number">5.2906999999999997E-4</Data></Cell>
   </Row>
   <Row>
    <Cell ss:StyleID="s71"><Data ss:Type="String">CRYAB</Data></Cell>
    <Cell ss:StyleID="s63"><Data ss:Type="String">9:44428186-44434635</Data></Cell>
    <Cell ss:StyleID="s63"><Data ss:Type="Number">176.03</Data></Cell>
    <Cell ss:StyleID="s63"><Data ss:Type="Number">17.366299999999999</Data></Cell>
    <Cell ss:StyleID="s63"><Data ss:Type="Number">-3.3414600000000001</Data></Cell>
    <Cell ss:StyleID="s64"><Data ss:Type="Number">5.0000000000000002E-5</Data></Cell>
    <Cell ss:StyleID="s63"><Data ss:Type="Number">5.2906999999999997E-4</Data></Cell>
   </Row>
   <Row>
    <Cell ss:StyleID="s71"><Data ss:Type="String">BAMBI</Data></Cell>
    <Cell ss:StyleID="s63"><Data ss:Type="String">10:44241603-44248652</Data></Cell>
    <Cell ss:StyleID="s63"><Data ss:Type="Number">2.0721500000000002</Data></Cell>
    <Cell ss:StyleID="s63"><Data ss:Type="Number">0.20504800000000001</Data></Cell>
    <Cell ss:StyleID="s63"><Data ss:Type="Number">-3.3370899999999999</Data></Cell>
    <Cell ss:StyleID="s64"><Data ss:Type="Number">5.0000000000000002E-5</Data></Cell>
    <Cell ss:StyleID="s63"><Data ss:Type="Number">5.2906999999999997E-4</Data></Cell>
   </Row>
   <Row>
    <Cell ss:StyleID="s71"><Data ss:Type="String">NPY</Data></Cell>
    <Cell ss:StyleID="s63"><Data ss:Type="String">18:52929673-52937567</Data></Cell>
    <Cell ss:StyleID="s63"><Data ss:Type="Number">71.3142</Data></Cell>
    <Cell ss:StyleID="s63"><Data ss:Type="Number">7.0623100000000001</Data></Cell>
    <Cell ss:StyleID="s63"><Data ss:Type="Number">-3.3359800000000002</Data></Cell>
    <Cell ss:StyleID="s64"><Data ss:Type="Number">5.0000000000000002E-5</Data></Cell>
    <Cell ss:StyleID="s63"><Data ss:Type="Number">5.2906999999999997E-4</Data></Cell>
   </Row>
   <Row>
    <Cell ss:StyleID="s71"><Data ss:Type="String">TBX15</Data></Cell>
    <Cell ss:StyleID="s63"><Data ss:Type="String">4:111987660-112036797</Data></Cell>
    <Cell ss:StyleID="s63"><Data ss:Type="Number">14.5809</Data></Cell>
    <Cell ss:StyleID="s63"><Data ss:Type="Number">1.44882</Data></Cell>
    <Cell ss:StyleID="s63"><Data ss:Type="Number">-3.3311299999999999</Data></Cell>
    <Cell ss:StyleID="s64"><Data ss:Type="Number">5.0000000000000002E-5</Data></Cell>
    <Cell ss:StyleID="s63"><Data ss:Type="Number">5.2906999999999997E-4</Data></Cell>
   </Row>
   <Row>
    <Cell ss:StyleID="s71"><Data ss:Type="String">PAG1</Data></Cell>
    <Cell ss:StyleID="s63"><Data ss:Type="String">4:60465096-60629366</Data></Cell>
    <Cell ss:StyleID="s63"><Data ss:Type="Number">4.41153</Data></Cell>
    <Cell ss:StyleID="s63"><Data ss:Type="Number">0.438971</Data></Cell>
    <Cell ss:StyleID="s63"><Data ss:Type="Number">-3.3290799999999998</Data></Cell>
    <Cell ss:StyleID="s64"><Data ss:Type="Number">5.0000000000000002E-5</Data></Cell>
    <Cell ss:StyleID="s63"><Data ss:Type="Number">5.2906999999999997E-4</Data></Cell>
   </Row>
   <Row>
    <Cell ss:StyleID="s71"><Data ss:Type="String">ZC3H12D</Data></Cell>
    <Cell ss:StyleID="s63"><Data ss:Type="String">1:18783704-18819681</Data></Cell>
    <Cell ss:StyleID="s63"><Data ss:Type="Number">1.3827499999999999</Data></Cell>
    <Cell ss:StyleID="s63"><Data ss:Type="Number">0.13763900000000001</Data></Cell>
    <Cell ss:StyleID="s63"><Data ss:Type="Number">-3.3285800000000001</Data></Cell>
    <Cell ss:StyleID="s64"><Data ss:Type="Number">5.0000000000000002E-5</Data></Cell>
    <Cell ss:StyleID="s63"><Data ss:Type="Number">5.2906999999999997E-4</Data></Cell>
   </Row>
   <Row>
    <Cell ss:StyleID="s71"><Data ss:Type="String">PALLD</Data></Cell>
    <Cell ss:StyleID="s63"><Data ss:Type="String">14:21965214-22045700</Data></Cell>
    <Cell ss:StyleID="s63"><Data ss:Type="Number">335.85399999999998</Data></Cell>
    <Cell ss:StyleID="s63"><Data ss:Type="Number">33.232500000000002</Data></Cell>
    <Cell ss:StyleID="s63"><Data ss:Type="Number">-3.3278799999999999</Data></Cell>
    <Cell ss:StyleID="s64"><Data ss:Type="Number">5.0000000000000002E-5</Data></Cell>
    <Cell ss:StyleID="s63"><Data ss:Type="Number">5.2906999999999997E-4</Data></Cell>
   </Row>
   <Row>
    <Cell ss:StyleID="s71"><Data ss:Type="String">BCAM</Data></Cell>
    <Cell ss:StyleID="s63"><Data ss:Type="String">6:47198250-47210379</Data></Cell>
    <Cell ss:StyleID="s63"><Data ss:Type="Number">5.0484400000000003</Data></Cell>
    <Cell ss:StyleID="s63"><Data ss:Type="Number">0.50309599999999999</Data></Cell>
    <Cell ss:StyleID="s63"><Data ss:Type="Number">-3.3269299999999999</Data></Cell>
    <Cell ss:StyleID="s64"><Data ss:Type="Number">5.0000000000000002E-5</Data></Cell>
    <Cell ss:StyleID="s63"><Data ss:Type="Number">5.2906999999999997E-4</Data></Cell>
   </Row>
   <Row>
    <Cell ss:StyleID="s71"><Data ss:Type="String">ENSSSCG00000024526</Data></Cell>
    <Cell ss:StyleID="s63"><Data ss:Type="String">GL894040.1:5597-7657</Data></Cell>
    <Cell ss:StyleID="s63"><Data ss:Type="Number">16.2288</Data></Cell>
    <Cell ss:StyleID="s63"><Data ss:Type="Number">1.6182300000000001</Data></Cell>
    <Cell ss:StyleID="s63"><Data ss:Type="Number">-3.32606</Data></Cell>
    <Cell ss:StyleID="s64"><Data ss:Type="Number">5.0000000000000002E-5</Data></Cell>
    <Cell ss:StyleID="s63"><Data ss:Type="Number">5.2906999999999997E-4</Data></Cell>
   </Row>
   <Row>
    <Cell ss:StyleID="s71"><Data ss:Type="String">ENSSSCG00000028219</Data></Cell>
    <Cell ss:StyleID="s63"><Data ss:Type="String">JH118892.1:1314-21743</Data></Cell>
    <Cell ss:StyleID="s63"><Data ss:Type="Number">0.62006700000000003</Data></Cell>
    <Cell ss:StyleID="s63"><Data ss:Type="Number">6.2049000000000003</Data></Cell>
    <Cell ss:StyleID="s63"><Data ss:Type="Number">3.3229099999999998</Data></Cell>
    <Cell ss:StyleID="s64"><Data ss:Type="Number">5.0000000000000002E-5</Data></Cell>
    <Cell ss:StyleID="s63"><Data ss:Type="Number">5.2906999999999997E-4</Data></Cell>
   </Row>
   <Row>
    <Cell ss:StyleID="s71"><Data ss:Type="String">ZNF641</Data></Cell>
    <Cell ss:StyleID="s63"><Data ss:Type="String">5:81900483-81911075</Data></Cell>
    <Cell ss:StyleID="s63"><Data ss:Type="Number">0.86806899999999998</Data></Cell>
    <Cell ss:StyleID="s63"><Data ss:Type="Number">8.6975700000000003E-2</Data></Cell>
    <Cell ss:StyleID="s63"><Data ss:Type="Number">-3.3191299999999999</Data></Cell>
    <Cell ss:StyleID="s64"><Data ss:Type="Number">5.0000000000000002E-5</Data></Cell>
    <Cell ss:StyleID="s63"><Data ss:Type="Number">5.2906999999999997E-4</Data></Cell>
   </Row>
   <Row>
    <Cell ss:StyleID="s71"><Data ss:Type="String">SEMA6D</Data></Cell>
    <Cell ss:StyleID="s63"><Data ss:Type="String">1:138042282-138096757</Data></Cell>
    <Cell ss:StyleID="s63"><Data ss:Type="Number">0.56909799999999999</Data></Cell>
    <Cell ss:StyleID="s63"><Data ss:Type="Number">5.6746100000000004</Data></Cell>
    <Cell ss:StyleID="s63"><Data ss:Type="Number">3.3177699999999999</Data></Cell>
    <Cell ss:StyleID="s64"><Data ss:Type="Number">5.0000000000000002E-5</Data></Cell>
    <Cell ss:StyleID="s63"><Data ss:Type="Number">5.2906999999999997E-4</Data></Cell>
   </Row>
   <Row>
    <Cell ss:StyleID="s71"><Data ss:Type="String">C15orf59</Data></Cell>
    <Cell ss:StyleID="s63"><Data ss:Type="String">7:64341239-64354032</Data></Cell>
    <Cell ss:StyleID="s63"><Data ss:Type="Number">5.3877899999999999</Data></Cell>
    <Cell ss:StyleID="s63"><Data ss:Type="Number">0.540543</Data></Cell>
    <Cell ss:StyleID="s63"><Data ss:Type="Number">-3.3172100000000002</Data></Cell>
    <Cell ss:StyleID="s64"><Data ss:Type="Number">5.0000000000000002E-5</Data></Cell>
    <Cell ss:StyleID="s63"><Data ss:Type="Number">5.2906999999999997E-4</Data></Cell>
   </Row>
   <Row>
    <Cell ss:StyleID="s71"><Data ss:Type="String">CDK18</Data></Cell>
    <Cell ss:StyleID="s63"><Data ss:Type="String">9:72428183-72431694</Data></Cell>
    <Cell ss:StyleID="s63"><Data ss:Type="Number">4.8236299999999996</Data></Cell>
    <Cell ss:StyleID="s63"><Data ss:Type="Number">0.48536400000000002</Data></Cell>
    <Cell ss:StyleID="s63"><Data ss:Type="Number">-3.31298</Data></Cell>
    <Cell ss:StyleID="s63"><Data ss:Type="Number">2.9999999999999997E-4</Data></Cell>
    <Cell ss:StyleID="s63"><Data ss:Type="Number">2.6256000000000001E-3</Data></Cell>
   </Row>
   <Row>
    <Cell ss:StyleID="s71"><Data ss:Type="String">SH3BGR</Data></Cell>
    <Cell ss:StyleID="s63"><Data ss:Type="String">13:213286139-213349721</Data></Cell>
    <Cell ss:StyleID="s63"><Data ss:Type="Number">24.3017</Data></Cell>
    <Cell ss:StyleID="s63"><Data ss:Type="Number">2.4499200000000001</Data></Cell>
    <Cell ss:StyleID="s63"><Data ss:Type="Number">-3.3102499999999999</Data></Cell>
    <Cell ss:StyleID="s64"><Data ss:Type="Number">5.0000000000000002E-5</Data></Cell>
    <Cell ss:StyleID="s63"><Data ss:Type="Number">5.2906999999999997E-4</Data></Cell>
   </Row>
   <Row>
    <Cell ss:StyleID="s71"><Data ss:Type="String">ATP8A1</Data></Cell>
    <Cell ss:StyleID="s63"><Data ss:Type="String">8:35180991-35309867</Data></Cell>
    <Cell ss:StyleID="s63"><Data ss:Type="Number">6.5183000000000005E-2</Data></Cell>
    <Cell ss:StyleID="s63"><Data ss:Type="Number">0.64514199999999999</Data></Cell>
    <Cell ss:StyleID="s63"><Data ss:Type="Number">3.3070499999999998</Data></Cell>
    <Cell ss:StyleID="s63"><Data ss:Type="Number">2.0000000000000001E-4</Data></Cell>
    <Cell ss:StyleID="s63"><Data ss:Type="Number">1.8335199999999999E-3</Data></Cell>
   </Row>
   <Row>
    <Cell ss:StyleID="s71"><Data ss:Type="String">PPL</Data></Cell>
    <Cell ss:StyleID="s63"><Data ss:Type="String">3:38466496-38517771</Data></Cell>
    <Cell ss:StyleID="s63"><Data ss:Type="Number">1.93994</Data></Cell>
    <Cell ss:StyleID="s63"><Data ss:Type="Number">19.1889</Data></Cell>
    <Cell ss:StyleID="s63"><Data ss:Type="Number">3.3061799999999999</Data></Cell>
    <Cell ss:StyleID="s64"><Data ss:Type="Number">5.0000000000000002E-5</Data></Cell>
    <Cell ss:StyleID="s63"><Data ss:Type="Number">5.2906999999999997E-4</Data></Cell>
   </Row>
   <Row>
    <Cell ss:StyleID="s71"><Data ss:Type="String">FAM78B</Data></Cell>
    <Cell ss:StyleID="s63"><Data ss:Type="String">4:92281467-92433435</Data></Cell>
    <Cell ss:StyleID="s63"><Data ss:Type="Number">11.5053</Data></Cell>
    <Cell ss:StyleID="s63"><Data ss:Type="Number">1.1646300000000001</Data></Cell>
    <Cell ss:StyleID="s63"><Data ss:Type="Number">-3.30436</Data></Cell>
    <Cell ss:StyleID="s64"><Data ss:Type="Number">5.0000000000000002E-5</Data></Cell>
    <Cell ss:StyleID="s63"><Data ss:Type="Number">5.2906999999999997E-4</Data></Cell>
   </Row>
   <Row>
    <Cell ss:StyleID="s71"><Data ss:Type="String">ENSSSCG00000021015</Data></Cell>
    <Cell ss:StyleID="s63"><Data ss:Type="String">12:26412507-26419504</Data></Cell>
    <Cell ss:StyleID="s63"><Data ss:Type="Number">1387.73</Data></Cell>
    <Cell ss:StyleID="s63"><Data ss:Type="Number">140.66399999999999</Data></Cell>
    <Cell ss:StyleID="s63"><Data ss:Type="Number">-3.3024</Data></Cell>
    <Cell ss:StyleID="s64"><Data ss:Type="Number">5.0000000000000002E-5</Data></Cell>
    <Cell ss:StyleID="s63"><Data ss:Type="Number">5.2906999999999997E-4</Data></Cell>
   </Row>
   <Row>
    <Cell ss:StyleID="s71"><Data ss:Type="String">FAM189A2</Data></Cell>
    <Cell ss:StyleID="s63"><Data ss:Type="String">1:248928216-248994992</Data></Cell>
    <Cell ss:StyleID="s63"><Data ss:Type="Number">0.120576</Data></Cell>
    <Cell ss:StyleID="s63"><Data ss:Type="Number">1.18363</Data></Cell>
    <Cell ss:StyleID="s63"><Data ss:Type="Number">3.2951999999999999</Data></Cell>
    <Cell ss:StyleID="s63"><Data ss:Type="Number">2.0000000000000001E-4</Data></Cell>
    <Cell ss:StyleID="s63"><Data ss:Type="Number">1.8335199999999999E-3</Data></Cell>
   </Row>
   <Row>
    <Cell ss:StyleID="s71"><Data ss:Type="String">KBTBD11</Data></Cell>
    <Cell ss:StyleID="s63"><Data ss:Type="String">15:38032449-38051834</Data></Cell>
    <Cell ss:StyleID="s63"><Data ss:Type="Number">0.56015000000000004</Data></Cell>
    <Cell ss:StyleID="s63"><Data ss:Type="Number">5.7072499999999998E-2</Data></Cell>
    <Cell ss:StyleID="s63"><Data ss:Type="Number">-3.29495</Data></Cell>
    <Cell ss:StyleID="s64"><Data ss:Type="Number">5.0000000000000002E-5</Data></Cell>
    <Cell ss:StyleID="s63"><Data ss:Type="Number">5.2906999999999997E-4</Data></Cell>
   </Row>
   <Row>
    <Cell ss:StyleID="s71"><Data ss:Type="String">NRCAM</Data></Cell>
    <Cell ss:StyleID="s63"><Data ss:Type="String">9:118696037-118865427</Data></Cell>
    <Cell ss:StyleID="s63"><Data ss:Type="Number">4.2271299999999998E-2</Data></Cell>
    <Cell ss:StyleID="s63"><Data ss:Type="Number">0.41195599999999999</Data></Cell>
    <Cell ss:StyleID="s63"><Data ss:Type="Number">3.2847400000000002</Data></Cell>
    <Cell ss:StyleID="s64"><Data ss:Type="Number">5.0000000000000002E-5</Data></Cell>
    <Cell ss:StyleID="s63"><Data ss:Type="Number">5.2906999999999997E-4</Data></Cell>
   </Row>
   <Row>
    <Cell ss:StyleID="s71"><Data ss:Type="String">LOXL1</Data></Cell>
    <Cell ss:StyleID="s63"><Data ss:Type="String">7:64102993-64126775</Data></Cell>
    <Cell ss:StyleID="s63"><Data ss:Type="Number">17.416599999999999</Data></Cell>
    <Cell ss:StyleID="s63"><Data ss:Type="Number">1.7932300000000001</Data></Cell>
    <Cell ss:StyleID="s63"><Data ss:Type="Number">-3.27983</Data></Cell>
    <Cell ss:StyleID="s64"><Data ss:Type="Number">5.0000000000000002E-5</Data></Cell>
    <Cell ss:StyleID="s63"><Data ss:Type="Number">5.2906999999999997E-4</Data></Cell>
   </Row>
   <Row>
    <Cell ss:StyleID="s71"><Data ss:Type="String">ENSSSCG00000009598</Data></Cell>
    <Cell ss:StyleID="s63"><Data ss:Type="String">14:4504710-4546963</Data></Cell>
    <Cell ss:StyleID="s63"><Data ss:Type="Number">7.99</Data></Cell>
    <Cell ss:StyleID="s63"><Data ss:Type="Number">0.82732300000000003</Data></Cell>
    <Cell ss:StyleID="s63"><Data ss:Type="Number">-3.2716699999999999</Data></Cell>
    <Cell ss:StyleID="s63"><Data ss:Type="Number">1.0149999999999999E-2</Data></Cell>
    <Cell ss:StyleID="s63"><Data ss:Type="Number">4.6482299999999997E-2</Data></Cell>
   </Row>
   <Row>
    <Cell ss:StyleID="s71"><Data ss:Type="String">TRPM6</Data></Cell>
    <Cell ss:StyleID="s63"><Data ss:Type="String">1:254709041-254931645</Data></Cell>
    <Cell ss:StyleID="s63"><Data ss:Type="Number">0.121806</Data></Cell>
    <Cell ss:StyleID="s63"><Data ss:Type="Number">1.17228</Data></Cell>
    <Cell ss:StyleID="s63"><Data ss:Type="Number">3.2666599999999999</Data></Cell>
    <Cell ss:StyleID="s64"><Data ss:Type="Number">5.0000000000000002E-5</Data></Cell>
    <Cell ss:StyleID="s63"><Data ss:Type="Number">5.2906999999999997E-4</Data></Cell>
   </Row>
   <Row>
    <Cell ss:StyleID="s71"><Data ss:Type="String">ZNF135</Data></Cell>
    <Cell ss:StyleID="s63"><Data ss:Type="String">6:57351673-57375319</Data></Cell>
    <Cell ss:StyleID="s63"><Data ss:Type="Number">1.42669</Data></Cell>
    <Cell ss:StyleID="s63"><Data ss:Type="Number">0.148954</Data></Cell>
    <Cell ss:StyleID="s63"><Data ss:Type="Number">-3.2597299999999998</Data></Cell>
    <Cell ss:StyleID="s63"><Data ss:Type="Number">1.4999999999999999E-4</Data></Cell>
    <Cell ss:StyleID="s63"><Data ss:Type="Number">1.4311E-3</Data></Cell>
   </Row>
   <Row>
    <Cell ss:StyleID="s71"><Data ss:Type="String">C1QTNF5</Data></Cell>
    <Cell ss:StyleID="s63"><Data ss:Type="String">9:51582415-51590214</Data></Cell>
    <Cell ss:StyleID="s63"><Data ss:Type="Number">60.419800000000002</Data></Cell>
    <Cell ss:StyleID="s63"><Data ss:Type="Number">6.3137499999999998</Data></Cell>
    <Cell ss:StyleID="s63"><Data ss:Type="Number">-3.2584499999999998</Data></Cell>
    <Cell ss:StyleID="s64"><Data ss:Type="Number">5.0000000000000002E-5</Data></Cell>
    <Cell ss:StyleID="s63"><Data ss:Type="Number">5.2906999999999997E-4</Data></Cell>
   </Row>
   <Row>
    <Cell ss:StyleID="s71"><Data ss:Type="String">CD24</Data></Cell>
    <Cell ss:StyleID="s63"><Data ss:Type="String">1:82267640-82273291</Data></Cell>
    <Cell ss:StyleID="s63"><Data ss:Type="Number">11.7363</Data></Cell>
    <Cell ss:StyleID="s63"><Data ss:Type="Number">1.23125</Data></Cell>
    <Cell ss:StyleID="s63"><Data ss:Type="Number">-3.25278</Data></Cell>
    <Cell ss:StyleID="s64"><Data ss:Type="Number">5.0000000000000002E-5</Data></Cell>
    <Cell ss:StyleID="s63"><Data ss:Type="Number">5.2906999999999997E-4</Data></Cell>
   </Row>
   <Row>
    <Cell ss:StyleID="s71"><Data ss:Type="String">ENSSSCG00000021943</Data></Cell>
    <Cell ss:StyleID="s63"><Data ss:Type="String">GL896296.2:4932-5477</Data></Cell>
    <Cell ss:StyleID="s63"><Data ss:Type="Number">2414.17</Data></Cell>
    <Cell ss:StyleID="s63"><Data ss:Type="Number">253.535</Data></Cell>
    <Cell ss:StyleID="s63"><Data ss:Type="Number">-3.2512699999999999</Data></Cell>
    <Cell ss:StyleID="s64"><Data ss:Type="Number">5.0000000000000002E-5</Data></Cell>
    <Cell ss:StyleID="s63"><Data ss:Type="Number">5.2906999999999997E-4</Data></Cell>
   </Row>
   <Row>
    <Cell ss:StyleID="s71"><Data ss:Type="String">GEM</Data></Cell>
    <Cell ss:StyleID="s63"><Data ss:Type="String">4:45871097-45889986</Data></Cell>
    <Cell ss:StyleID="s63"><Data ss:Type="Number">22.5687</Data></Cell>
    <Cell ss:StyleID="s63"><Data ss:Type="Number">214.797</Data></Cell>
    <Cell ss:StyleID="s63"><Data ss:Type="Number">3.2505799999999998</Data></Cell>
    <Cell ss:StyleID="s64"><Data ss:Type="Number">5.0000000000000002E-5</Data></Cell>
    <Cell ss:StyleID="s63"><Data ss:Type="Number">5.2906999999999997E-4</Data></Cell>
   </Row>
   <Row>
    <Cell ss:StyleID="s71"><Data ss:Type="String">ENSSSCG00000016550</Data></Cell>
    <Cell ss:StyleID="s63"><Data ss:Type="String">18:19167741-19171319</Data></Cell>
    <Cell ss:StyleID="s63"><Data ss:Type="Number">4.2813400000000001E-2</Data></Cell>
    <Cell ss:StyleID="s63"><Data ss:Type="Number">0.40598499999999998</Data></Cell>
    <Cell ss:StyleID="s63"><Data ss:Type="Number">3.2452899999999998</Data></Cell>
    <Cell ss:StyleID="s63"><Data ss:Type="Number">1.6999999999999999E-3</Data></Cell>
    <Cell ss:StyleID="s63"><Data ss:Type="Number">1.11477E-2</Data></Cell>
   </Row>
   <Row>
    <Cell ss:StyleID="s71"><Data ss:Type="String">ENSSSCG00000016603,HYAL4</Data></Cell>
    <Cell ss:StyleID="s63"><Data ss:Type="String">18:25221288-25307517</Data></Cell>
    <Cell ss:StyleID="s63"><Data ss:Type="Number">0.19220100000000001</Data></Cell>
    <Cell ss:StyleID="s63"><Data ss:Type="Number">1.81816</Data></Cell>
    <Cell ss:StyleID="s63"><Data ss:Type="Number">3.2417899999999999</Data></Cell>
    <Cell ss:StyleID="s64"><Data ss:Type="Number">5.0000000000000002E-5</Data></Cell>
    <Cell ss:StyleID="s63"><Data ss:Type="Number">5.2906999999999997E-4</Data></Cell>
   </Row>
   <Row>
    <Cell ss:StyleID="s71"><Data ss:Type="String">CASQ1</Data></Cell>
    <Cell ss:StyleID="s63"><Data ss:Type="String">4:98215742-98229955</Data></Cell>
    <Cell ss:StyleID="s63"><Data ss:Type="Number">0.74454299999999995</Data></Cell>
    <Cell ss:StyleID="s63"><Data ss:Type="Number">7.8909699999999999E-2</Data></Cell>
    <Cell ss:StyleID="s63"><Data ss:Type="Number">-3.2380800000000001</Data></Cell>
    <Cell ss:StyleID="s63"><Data ss:Type="Number">2.2000000000000001E-3</Data></Cell>
    <Cell ss:StyleID="s63"><Data ss:Type="Number">1.3718299999999999E-2</Data></Cell>
   </Row>
   <Row>
    <Cell ss:StyleID="s71"><Data ss:Type="String">TLL2</Data></Cell>
    <Cell ss:StyleID="s63"><Data ss:Type="String">14:117452831-117598390</Data></Cell>
    <Cell ss:StyleID="s63"><Data ss:Type="Number">0.20624799999999999</Data></Cell>
    <Cell ss:StyleID="s63"><Data ss:Type="Number">1.94329</Data></Cell>
    <Cell ss:StyleID="s63"><Data ss:Type="Number">3.2360500000000001</Data></Cell>
    <Cell ss:StyleID="s64"><Data ss:Type="Number">5.0000000000000002E-5</Data></Cell>
    <Cell ss:StyleID="s63"><Data ss:Type="Number">5.2906999999999997E-4</Data></Cell>
   </Row>
   <Row>
    <Cell ss:StyleID="s71"><Data ss:Type="String">DLX2</Data></Cell>
    <Cell ss:StyleID="s63"><Data ss:Type="String">15:87651321-87654745</Data></Cell>
    <Cell ss:StyleID="s63"><Data ss:Type="Number">6.6384400000000001</Data></Cell>
    <Cell ss:StyleID="s63"><Data ss:Type="Number">0.70472199999999996</Data></Cell>
    <Cell ss:StyleID="s63"><Data ss:Type="Number">-3.2357200000000002</Data></Cell>
    <Cell ss:StyleID="s64"><Data ss:Type="Number">5.0000000000000002E-5</Data></Cell>
    <Cell ss:StyleID="s63"><Data ss:Type="Number">5.2906999999999997E-4</Data></Cell>
   </Row>
   <Row>
    <Cell ss:StyleID="s71"><Data ss:Type="String">PGAM2</Data></Cell>
    <Cell ss:StyleID="s63"><Data ss:Type="String">18:53392982-53426001</Data></Cell>
    <Cell ss:StyleID="s63"><Data ss:Type="Number">2.8501300000000001</Data></Cell>
    <Cell ss:StyleID="s63"><Data ss:Type="Number">0.30257800000000001</Data></Cell>
    <Cell ss:StyleID="s63"><Data ss:Type="Number">-3.2356500000000001</Data></Cell>
    <Cell ss:StyleID="s63"><Data ss:Type="Number">1.4999999999999999E-4</Data></Cell>
    <Cell ss:StyleID="s63"><Data ss:Type="Number">1.4311E-3</Data></Cell>
   </Row>
   <Row>
    <Cell ss:StyleID="s71"><Data ss:Type="String">ENSSSCG00000022220</Data></Cell>
    <Cell ss:StyleID="s63"><Data ss:Type="String">4:96043847-96087191</Data></Cell>
    <Cell ss:StyleID="s63"><Data ss:Type="Number">6.3398300000000001</Data></Cell>
    <Cell ss:StyleID="s63"><Data ss:Type="Number">0.67434899999999998</Data></Cell>
    <Cell ss:StyleID="s63"><Data ss:Type="Number">-3.2328800000000002</Data></Cell>
    <Cell ss:StyleID="s63"><Data ss:Type="Number">6.3E-3</Data></Cell>
    <Cell ss:StyleID="s63"><Data ss:Type="Number">3.21315E-2</Data></Cell>
   </Row>
   <Row>
    <Cell ss:StyleID="s71"><Data ss:Type="String">ENSSSCG00000014314</Data></Cell>
    <Cell ss:StyleID="s63"><Data ss:Type="String">2:143690486-143784745</Data></Cell>
    <Cell ss:StyleID="s63"><Data ss:Type="Number">0.95737300000000003</Data></Cell>
    <Cell ss:StyleID="s63"><Data ss:Type="Number">0.10193199999999999</Data></Cell>
    <Cell ss:StyleID="s63"><Data ss:Type="Number">-3.2314799999999999</Data></Cell>
    <Cell ss:StyleID="s63"><Data ss:Type="Number">1.11E-2</Data></Cell>
    <Cell ss:StyleID="s63"><Data ss:Type="Number">4.9824800000000002E-2</Data></Cell>
   </Row>
   <Row>
    <Cell ss:StyleID="s71"><Data ss:Type="String">NELL2</Data></Cell>
    <Cell ss:StyleID="s63"><Data ss:Type="String">5:78417215-78687030</Data></Cell>
    <Cell ss:StyleID="s63"><Data ss:Type="Number">0.104036</Data></Cell>
    <Cell ss:StyleID="s63"><Data ss:Type="Number">0.97696300000000003</Data></Cell>
    <Cell ss:StyleID="s63"><Data ss:Type="Number">3.23122</Data></Cell>
    <Cell ss:StyleID="s63"><Data ss:Type="Number">3.8999999999999998E-3</Data></Cell>
    <Cell ss:StyleID="s63"><Data ss:Type="Number">2.1836499999999998E-2</Data></Cell>
   </Row>
   <Row>
    <Cell ss:StyleID="s71"><Data ss:Type="String">KRAS</Data></Cell>
    <Cell ss:StyleID="s63"><Data ss:Type="String">5:52229414-52276321</Data></Cell>
    <Cell ss:StyleID="s63"><Data ss:Type="Number">14.5442</Data></Cell>
    <Cell ss:StyleID="s63"><Data ss:Type="Number">136.16999999999999</Data></Cell>
    <Cell ss:StyleID="s63"><Data ss:Type="Number">3.2269000000000001</Data></Cell>
    <Cell ss:StyleID="s64"><Data ss:Type="Number">5.0000000000000002E-5</Data></Cell>
    <Cell ss:StyleID="s63"><Data ss:Type="Number">5.2906999999999997E-4</Data></Cell>
   </Row>
   <Row>
    <Cell ss:StyleID="s71"><Data ss:Type="String">ENSSSCG00000002436</Data></Cell>
    <Cell ss:StyleID="s63"><Data ss:Type="String">7:118837314-119047919</Data></Cell>
    <Cell ss:StyleID="s63"><Data ss:Type="Number">3.7903500000000001</Data></Cell>
    <Cell ss:StyleID="s63"><Data ss:Type="Number">0.40527400000000002</Data></Cell>
    <Cell ss:StyleID="s63"><Data ss:Type="Number">-3.2253599999999998</Data></Cell>
    <Cell ss:StyleID="s64"><Data ss:Type="Number">5.0000000000000002E-5</Data></Cell>
    <Cell ss:StyleID="s63"><Data ss:Type="Number">5.2906999999999997E-4</Data></Cell>
   </Row>
   <Row>
    <Cell ss:StyleID="s71"><Data ss:Type="String">IGFI</Data></Cell>
    <Cell ss:StyleID="s63"><Data ss:Type="String">5:85700094-85780530</Data></Cell>
    <Cell ss:StyleID="s63"><Data ss:Type="Number">3.73847</Data></Cell>
    <Cell ss:StyleID="s63"><Data ss:Type="Number">0.400918</Data></Cell>
    <Cell ss:StyleID="s63"><Data ss:Type="Number">-3.2210700000000001</Data></Cell>
    <Cell ss:StyleID="s64"><Data ss:Type="Number">5.0000000000000002E-5</Data></Cell>
    <Cell ss:StyleID="s63"><Data ss:Type="Number">5.2906999999999997E-4</Data></Cell>
   </Row>
   <Row>
    <Cell ss:StyleID="s71"><Data ss:Type="String">ADAMDEC1</Data></Cell>
    <Cell ss:StyleID="s63"><Data ss:Type="String">14:9497813-9752484</Data></Cell>
    <Cell ss:StyleID="s63"><Data ss:Type="Number">1.10842</Data></Cell>
    <Cell ss:StyleID="s63"><Data ss:Type="Number">0.11930200000000001</Data></Cell>
    <Cell ss:StyleID="s63"><Data ss:Type="Number">-3.2158099999999998</Data></Cell>
    <Cell ss:StyleID="s63"><Data ss:Type="Number">2.9999999999999997E-4</Data></Cell>
    <Cell ss:StyleID="s63"><Data ss:Type="Number">2.6256000000000001E-3</Data></Cell>
   </Row>
   <Row>
    <Cell ss:StyleID="s71"><Data ss:Type="String">ARRB1</Data></Cell>
    <Cell ss:StyleID="s63"><Data ss:Type="String">9:10660063-10759571</Data></Cell>
    <Cell ss:StyleID="s63"><Data ss:Type="Number">0.64232900000000004</Data></Cell>
    <Cell ss:StyleID="s63"><Data ss:Type="Number">6.9262699999999996E-2</Data></Cell>
    <Cell ss:StyleID="s63"><Data ss:Type="Number">-3.2131599999999998</Data></Cell>
    <Cell ss:StyleID="s63"><Data ss:Type="Number">4.9500000000000004E-3</Data></Cell>
    <Cell ss:StyleID="s63"><Data ss:Type="Number">2.64018E-2</Data></Cell>
   </Row>
   <Row>
    <Cell ss:StyleID="s71"><Data ss:Type="String">CCDC160</Data></Cell>
    <Cell ss:StyleID="s63"><Data ss:Type="String">X:126245440-126256152</Data></Cell>
    <Cell ss:StyleID="s63"><Data ss:Type="Number">4.4916400000000003</Data></Cell>
    <Cell ss:StyleID="s63"><Data ss:Type="Number">41.623600000000003</Data></Cell>
    <Cell ss:StyleID="s63"><Data ss:Type="Number">3.2120899999999999</Data></Cell>
    <Cell ss:StyleID="s64"><Data ss:Type="Number">5.0000000000000002E-5</Data></Cell>
    <Cell ss:StyleID="s63"><Data ss:Type="Number">5.2906999999999997E-4</Data></Cell>
   </Row>
   <Row>
    <Cell ss:StyleID="s71"><Data ss:Type="String">ENPP1</Data></Cell>
    <Cell ss:StyleID="s63"><Data ss:Type="String">1:35243791-35346204</Data></Cell>
    <Cell ss:StyleID="s63"><Data ss:Type="Number">21.1218</Data></Cell>
    <Cell ss:StyleID="s63"><Data ss:Type="Number">194.97200000000001</Data></Cell>
    <Cell ss:StyleID="s63"><Data ss:Type="Number">3.2064599999999999</Data></Cell>
    <Cell ss:StyleID="s64"><Data ss:Type="Number">5.0000000000000002E-5</Data></Cell>
    <Cell ss:StyleID="s63"><Data ss:Type="Number">5.2906999999999997E-4</Data></Cell>
   </Row>
   <Row>
    <Cell ss:StyleID="s71"><Data ss:Type="String">BFSP1</Data></Cell>
    <Cell ss:StyleID="s63"><Data ss:Type="String">17:29343023-29376126</Data></Cell>
    <Cell ss:StyleID="s63"><Data ss:Type="Number">0.74919400000000003</Data></Cell>
    <Cell ss:StyleID="s63"><Data ss:Type="Number">6.9148100000000001</Data></Cell>
    <Cell ss:StyleID="s63"><Data ss:Type="Number">3.20628</Data></Cell>
    <Cell ss:StyleID="s64"><Data ss:Type="Number">5.0000000000000002E-5</Data></Cell>
    <Cell ss:StyleID="s63"><Data ss:Type="Number">5.2906999999999997E-4</Data></Cell>
   </Row>
   <Row>
    <Cell ss:StyleID="s71"><Data ss:Type="String">SPRY2</Data></Cell>
    <Cell ss:StyleID="s63"><Data ss:Type="String">11:56943088-57342163</Data></Cell>
    <Cell ss:StyleID="s63"><Data ss:Type="Number">12.242599999999999</Data></Cell>
    <Cell ss:StyleID="s63"><Data ss:Type="Number">112.85599999999999</Data></Cell>
    <Cell ss:StyleID="s63"><Data ss:Type="Number">3.2044999999999999</Data></Cell>
    <Cell ss:StyleID="s64"><Data ss:Type="Number">5.0000000000000002E-5</Data></Cell>
    <Cell ss:StyleID="s63"><Data ss:Type="Number">5.2906999999999997E-4</Data></Cell>
   </Row>
   <Row>
    <Cell ss:StyleID="s71"><Data ss:Type="String">LMO7</Data></Cell>
    <Cell ss:StyleID="s63"><Data ss:Type="String">11:52730972-52765277</Data></Cell>
    <Cell ss:StyleID="s63"><Data ss:Type="Number">53.964100000000002</Data></Cell>
    <Cell ss:StyleID="s63"><Data ss:Type="Number">5.8639400000000004</Data></Cell>
    <Cell ss:StyleID="s63"><Data ss:Type="Number">-3.2020599999999999</Data></Cell>
    <Cell ss:StyleID="s64"><Data ss:Type="Number">5.0000000000000002E-5</Data></Cell>
    <Cell ss:StyleID="s63"><Data ss:Type="Number">5.2906999999999997E-4</Data></Cell>
   </Row>
   <Row>
    <Cell ss:StyleID="s71"><Data ss:Type="String">ENSSSCG00000013433</Data></Cell>
    <Cell ss:StyleID="s63"><Data ss:Type="String">2:78106388-78113827</Data></Cell>
    <Cell ss:StyleID="s63"><Data ss:Type="Number">2.8747500000000001</Data></Cell>
    <Cell ss:StyleID="s63"><Data ss:Type="Number">0.31355100000000002</Data></Cell>
    <Cell ss:StyleID="s63"><Data ss:Type="Number">-3.1966600000000001</Data></Cell>
    <Cell ss:StyleID="s64"><Data ss:Type="Number">5.0000000000000002E-5</Data></Cell>
    <Cell ss:StyleID="s63"><Data ss:Type="Number">5.2906999999999997E-4</Data></Cell>
   </Row>
   <Row>
    <Cell ss:StyleID="s71"><Data ss:Type="String">LRRC8C</Data></Cell>
    <Cell ss:StyleID="s63"><Data ss:Type="String">4:138996945-139077611</Data></Cell>
    <Cell ss:StyleID="s63"><Data ss:Type="Number">1.3573200000000001</Data></Cell>
    <Cell ss:StyleID="s63"><Data ss:Type="Number">12.4109</Data></Cell>
    <Cell ss:StyleID="s63"><Data ss:Type="Number">3.19278</Data></Cell>
    <Cell ss:StyleID="s64"><Data ss:Type="Number">5.0000000000000002E-5</Data></Cell>
    <Cell ss:StyleID="s63"><Data ss:Type="Number">5.2906999999999997E-4</Data></Cell>
   </Row>
   <Row>
    <Cell ss:StyleID="s71"><Data ss:Type="String">GPR124</Data></Cell>
    <Cell ss:StyleID="s63"><Data ss:Type="String">15:55684465-55727538</Data></Cell>
    <Cell ss:StyleID="s63"><Data ss:Type="Number">61.430900000000001</Data></Cell>
    <Cell ss:StyleID="s63"><Data ss:Type="Number">6.7422300000000002</Data></Cell>
    <Cell ss:StyleID="s63"><Data ss:Type="Number">-3.1876699999999998</Data></Cell>
    <Cell ss:StyleID="s64"><Data ss:Type="Number">5.0000000000000002E-5</Data></Cell>
    <Cell ss:StyleID="s63"><Data ss:Type="Number">5.2906999999999997E-4</Data></Cell>
   </Row>
   <Row>
    <Cell ss:StyleID="s71"><Data ss:Type="String">EPHB3</Data></Cell>
    <Cell ss:StyleID="s63"><Data ss:Type="String">13:131955234-131975370</Data></Cell>
    <Cell ss:StyleID="s63"><Data ss:Type="Number">0.83262599999999998</Data></Cell>
    <Cell ss:StyleID="s63"><Data ss:Type="Number">9.1680700000000004E-2</Data></Cell>
    <Cell ss:StyleID="s63"><Data ss:Type="Number">-3.1829800000000001</Data></Cell>
    <Cell ss:StyleID="s63"><Data ss:Type="Number">1.2999999999999999E-3</Data></Cell>
    <Cell ss:StyleID="s63"><Data ss:Type="Number">8.9886199999999992E-3</Data></Cell>
   </Row>
   <Row>
    <Cell ss:StyleID="s71"><Data ss:Type="String">SLC16A9</Data></Cell>
    <Cell ss:StyleID="s63"><Data ss:Type="String">14:68000642-68083675</Data></Cell>
    <Cell ss:StyleID="s63"><Data ss:Type="Number">1.13839</Data></Cell>
    <Cell ss:StyleID="s63"><Data ss:Type="Number">0.125413</Data></Cell>
    <Cell ss:StyleID="s63"><Data ss:Type="Number">-3.1822300000000001</Data></Cell>
    <Cell ss:StyleID="s64"><Data ss:Type="Number">5.0000000000000002E-5</Data></Cell>
    <Cell ss:StyleID="s63"><Data ss:Type="Number">5.2906999999999997E-4</Data></Cell>
   </Row>
   <Row>
    <Cell ss:StyleID="s71"><Data ss:Type="String">ENSSSCG00000004571</Data></Cell>
    <Cell ss:StyleID="s63"><Data ss:Type="String">1:120565231-121031937</Data></Cell>
    <Cell ss:StyleID="s63"><Data ss:Type="Number">9.3776799999999998</Data></Cell>
    <Cell ss:StyleID="s63"><Data ss:Type="Number">1.0341800000000001</Data></Cell>
    <Cell ss:StyleID="s63"><Data ss:Type="Number">-3.1807400000000001</Data></Cell>
    <Cell ss:StyleID="s64"><Data ss:Type="Number">5.0000000000000002E-5</Data></Cell>
    <Cell ss:StyleID="s63"><Data ss:Type="Number">5.2906999999999997E-4</Data></Cell>
   </Row>
   <Row>
    <Cell ss:StyleID="s71"><Data ss:Type="String">PRR16</Data></Cell>
    <Cell ss:StyleID="s63"><Data ss:Type="String">2:129847545-129938163</Data></Cell>
    <Cell ss:StyleID="s63"><Data ss:Type="Number">0.63644299999999998</Data></Cell>
    <Cell ss:StyleID="s63"><Data ss:Type="Number">5.7610999999999999</Data></Cell>
    <Cell ss:StyleID="s63"><Data ss:Type="Number">3.1782400000000002</Data></Cell>
    <Cell ss:StyleID="s63"><Data ss:Type="Number">2.5000000000000001E-4</Data></Cell>
    <Cell ss:StyleID="s63"><Data ss:Type="Number">2.2367099999999998E-3</Data></Cell>
   </Row>
   <Row>
    <Cell ss:StyleID="s71"><Data ss:Type="String">PALM3</Data></Cell>
    <Cell ss:StyleID="s63"><Data ss:Type="String">2:65391515-65401275</Data></Cell>
    <Cell ss:StyleID="s63"><Data ss:Type="Number">0.21143100000000001</Data></Cell>
    <Cell ss:StyleID="s63"><Data ss:Type="Number">1.9133500000000001</Data></Cell>
    <Cell ss:StyleID="s63"><Data ss:Type="Number">3.1778499999999998</Data></Cell>
    <Cell ss:StyleID="s64"><Data ss:Type="Number">5.0000000000000002E-5</Data></Cell>
    <Cell ss:StyleID="s63"><Data ss:Type="Number">5.2906999999999997E-4</Data></Cell>
   </Row>
   <Row>
    <Cell ss:StyleID="s71"><Data ss:Type="String">KAT2B</Data></Cell>
    <Cell ss:StyleID="s63"><Data ss:Type="String">13:7969826-8051508</Data></Cell>
    <Cell ss:StyleID="s63"><Data ss:Type="Number">21.196300000000001</Data></Cell>
    <Cell ss:StyleID="s63"><Data ss:Type="Number">2.3444400000000001</Data></Cell>
    <Cell ss:StyleID="s63"><Data ss:Type="Number">-3.1764999999999999</Data></Cell>
    <Cell ss:StyleID="s64"><Data ss:Type="Number">5.0000000000000002E-5</Data></Cell>
    <Cell ss:StyleID="s63"><Data ss:Type="Number">5.2906999999999997E-4</Data></Cell>
   </Row>
   <Row>
    <Cell ss:StyleID="s71"><Data ss:Type="String">CDH13,ENSSSCG00000026558</Data></Cell>
    <Cell ss:StyleID="s63"><Data ss:Type="String">6:5213121-5823432</Data></Cell>
    <Cell ss:StyleID="s63"><Data ss:Type="Number">53.696199999999997</Data></Cell>
    <Cell ss:StyleID="s63"><Data ss:Type="Number">485.45299999999997</Data></Cell>
    <Cell ss:StyleID="s63"><Data ss:Type="Number">3.1764399999999999</Data></Cell>
    <Cell ss:StyleID="s64"><Data ss:Type="Number">5.0000000000000002E-5</Data></Cell>
    <Cell ss:StyleID="s63"><Data ss:Type="Number">5.2906999999999997E-4</Data></Cell>
   </Row>
   <Row>
    <Cell ss:StyleID="s71"><Data ss:Type="String">NR2F2</Data></Cell>
    <Cell ss:StyleID="s63"><Data ss:Type="String">7:88960178-88994841</Data></Cell>
    <Cell ss:StyleID="s63"><Data ss:Type="Number">2.1943000000000001</Data></Cell>
    <Cell ss:StyleID="s63"><Data ss:Type="Number">19.8352</Data></Cell>
    <Cell ss:StyleID="s63"><Data ss:Type="Number">3.1762299999999999</Data></Cell>
    <Cell ss:StyleID="s64"><Data ss:Type="Number">5.0000000000000002E-5</Data></Cell>
    <Cell ss:StyleID="s63"><Data ss:Type="Number">5.2906999999999997E-4</Data></Cell>
   </Row>
   <Row>
    <Cell ss:StyleID="s71"><Data ss:Type="String">PTPRK</Data></Cell>
    <Cell ss:StyleID="s63"><Data ss:Type="String">1:38212364-38839875</Data></Cell>
    <Cell ss:StyleID="s63"><Data ss:Type="Number">8.12547</Data></Cell>
    <Cell ss:StyleID="s63"><Data ss:Type="Number">73.3279</Data></Cell>
    <Cell ss:StyleID="s63"><Data ss:Type="Number">3.1738400000000002</Data></Cell>
    <Cell ss:StyleID="s64"><Data ss:Type="Number">5.0000000000000002E-5</Data></Cell>
    <Cell ss:StyleID="s63"><Data ss:Type="Number">5.2906999999999997E-4</Data></Cell>
   </Row>
   <Row>
    <Cell ss:StyleID="s71"><Data ss:Type="String">ENSSSCG00000030205</Data></Cell>
    <Cell ss:StyleID="s63"><Data ss:Type="String">JH118620.1:118702-128164</Data></Cell>
    <Cell ss:StyleID="s63"><Data ss:Type="Number">7.6835500000000003</Data></Cell>
    <Cell ss:StyleID="s63"><Data ss:Type="Number">0.85421000000000002</Data></Cell>
    <Cell ss:StyleID="s63"><Data ss:Type="Number">-3.1691099999999999</Data></Cell>
    <Cell ss:StyleID="s63"><Data ss:Type="Number">2.5000000000000001E-4</Data></Cell>
    <Cell ss:StyleID="s63"><Data ss:Type="Number">2.2367099999999998E-3</Data></Cell>
   </Row>
   <Row>
    <Cell ss:StyleID="s71"><Data ss:Type="String">FZD7</Data></Cell>
    <Cell ss:StyleID="s63"><Data ss:Type="String">15:117062511-117067418</Data></Cell>
    <Cell ss:StyleID="s63"><Data ss:Type="Number">32.162599999999998</Data></Cell>
    <Cell ss:StyleID="s63"><Data ss:Type="Number">3.5912099999999998</Data></Cell>
    <Cell ss:StyleID="s63"><Data ss:Type="Number">-3.1628400000000001</Data></Cell>
    <Cell ss:StyleID="s64"><Data ss:Type="Number">5.0000000000000002E-5</Data></Cell>
    <Cell ss:StyleID="s63"><Data ss:Type="Number">5.2906999999999997E-4</Data></Cell>
   </Row>
   <Row>
    <Cell ss:StyleID="s71"><Data ss:Type="String">DSC3</Data></Cell>
    <Cell ss:StyleID="s63"><Data ss:Type="String">JH118612.1:153400-188200</Data></Cell>
    <Cell ss:StyleID="s63"><Data ss:Type="Number">10.888</Data></Cell>
    <Cell ss:StyleID="s63"><Data ss:Type="Number">1.21835</Data></Cell>
    <Cell ss:StyleID="s63"><Data ss:Type="Number">-3.1597499999999998</Data></Cell>
    <Cell ss:StyleID="s64"><Data ss:Type="Number">5.0000000000000002E-5</Data></Cell>
    <Cell ss:StyleID="s63"><Data ss:Type="Number">5.2906999999999997E-4</Data></Cell>
   </Row>
   <Row>
    <Cell ss:StyleID="s71"><Data ss:Type="String">ENSSSCG00000001052</Data></Cell>
    <Cell ss:StyleID="s63"><Data ss:Type="String">7:9509244-9957961</Data></Cell>
    <Cell ss:StyleID="s63"><Data ss:Type="Number">9.3259100000000004</Data></Cell>
    <Cell ss:StyleID="s63"><Data ss:Type="Number">1.04555</Data></Cell>
    <Cell ss:StyleID="s63"><Data ss:Type="Number">-3.1569799999999999</Data></Cell>
    <Cell ss:StyleID="s64"><Data ss:Type="Number">5.0000000000000002E-5</Data></Cell>
    <Cell ss:StyleID="s63"><Data ss:Type="Number">5.2906999999999997E-4</Data></Cell>
   </Row>
   <Row>
    <Cell ss:StyleID="s71"><Data ss:Type="String">LSAMP</Data></Cell>
    <Cell ss:StyleID="s63"><Data ss:Type="String">13:153550689-153787183</Data></Cell>
    <Cell ss:StyleID="s63"><Data ss:Type="Number">3.0546000000000002</Data></Cell>
    <Cell ss:StyleID="s63"><Data ss:Type="Number">27.2087</Data></Cell>
    <Cell ss:StyleID="s63"><Data ss:Type="Number">3.1550099999999999</Data></Cell>
    <Cell ss:StyleID="s64"><Data ss:Type="Number">5.0000000000000002E-5</Data></Cell>
    <Cell ss:StyleID="s63"><Data ss:Type="Number">5.2906999999999997E-4</Data></Cell>
   </Row>
   <Row>
    <Cell ss:StyleID="s71"><Data ss:Type="String">ENSSSCG00000007369</Data></Cell>
    <Cell ss:StyleID="s63"><Data ss:Type="String">17:51871872-52061118</Data></Cell>
    <Cell ss:StyleID="s63"><Data ss:Type="Number">12.2171</Data></Cell>
    <Cell ss:StyleID="s63"><Data ss:Type="Number">1.3781099999999999</Data></Cell>
    <Cell ss:StyleID="s63"><Data ss:Type="Number">-3.1481499999999998</Data></Cell>
    <Cell ss:StyleID="s63"><Data ss:Type="Number">2.8500000000000001E-3</Data></Cell>
    <Cell ss:StyleID="s63"><Data ss:Type="Number">1.6904300000000001E-2</Data></Cell>
   </Row>
   <Row>
    <Cell ss:StyleID="s71"><Data ss:Type="String">ENSSSCG00000010215</Data></Cell>
    <Cell ss:StyleID="s63"><Data ss:Type="String">14:69422639-69473263</Data></Cell>
    <Cell ss:StyleID="s63"><Data ss:Type="Number">4.3022200000000002</Data></Cell>
    <Cell ss:StyleID="s63"><Data ss:Type="Number">0.48694100000000001</Data></Cell>
    <Cell ss:StyleID="s63"><Data ss:Type="Number">-3.1432600000000002</Data></Cell>
    <Cell ss:StyleID="s64"><Data ss:Type="Number">5.0000000000000002E-5</Data></Cell>
    <Cell ss:StyleID="s63"><Data ss:Type="Number">5.2906999999999997E-4</Data></Cell>
   </Row>
   <Row>
    <Cell ss:StyleID="s71"><Data ss:Type="String">ENSSSCG00000008491</Data></Cell>
    <Cell ss:StyleID="s63"><Data ss:Type="String">3:109332653-109361518</Data></Cell>
    <Cell ss:StyleID="s63"><Data ss:Type="Number">2.2592599999999998</Data></Cell>
    <Cell ss:StyleID="s63"><Data ss:Type="Number">19.925000000000001</Data></Cell>
    <Cell ss:StyleID="s63"><Data ss:Type="Number">3.14066</Data></Cell>
    <Cell ss:StyleID="s64"><Data ss:Type="Number">5.0000000000000002E-5</Data></Cell>
    <Cell ss:StyleID="s63"><Data ss:Type="Number">5.2906999999999997E-4</Data></Cell>
   </Row>
   <Row>
    <Cell ss:StyleID="s71"><Data ss:Type="String">AFAP1L1</Data></Cell>
    <Cell ss:StyleID="s63"><Data ss:Type="String">2:157082755-157284263</Data></Cell>
    <Cell ss:StyleID="s63"><Data ss:Type="Number">0.91436200000000001</Data></Cell>
    <Cell ss:StyleID="s63"><Data ss:Type="Number">8.0600699999999996</Data></Cell>
    <Cell ss:StyleID="s63"><Data ss:Type="Number">3.1399599999999999</Data></Cell>
    <Cell ss:StyleID="s63"><Data ss:Type="Number">1.15E-3</Data></Cell>
    <Cell ss:StyleID="s63"><Data ss:Type="Number">8.0877899999999992E-3</Data></Cell>
   </Row>
   <Row>
    <Cell ss:StyleID="s71"><Data ss:Type="String">CLDN4</Data></Cell>
    <Cell ss:StyleID="s63"><Data ss:Type="String">3:10776891-10788843</Data></Cell>
    <Cell ss:StyleID="s63"><Data ss:Type="Number">5.4138000000000002</Data></Cell>
    <Cell ss:StyleID="s63"><Data ss:Type="Number">0.61529100000000003</Data></Cell>
    <Cell ss:StyleID="s63"><Data ss:Type="Number">-3.1373000000000002</Data></Cell>
    <Cell ss:StyleID="s64"><Data ss:Type="Number">5.0000000000000002E-5</Data></Cell>
    <Cell ss:StyleID="s63"><Data ss:Type="Number">5.2906999999999997E-4</Data></Cell>
   </Row>
   <Row>
    <Cell ss:StyleID="s71"><Data ss:Type="String">CDON</Data></Cell>
    <Cell ss:StyleID="s63"><Data ss:Type="String">GL892477.1:31-27512</Data></Cell>
    <Cell ss:StyleID="s63"><Data ss:Type="Number">5.3646700000000003</Data></Cell>
    <Cell ss:StyleID="s63"><Data ss:Type="Number">0.61189899999999997</Data></Cell>
    <Cell ss:StyleID="s63"><Data ss:Type="Number">-3.13212</Data></Cell>
    <Cell ss:StyleID="s64"><Data ss:Type="Number">5.0000000000000002E-5</Data></Cell>
    <Cell ss:StyleID="s63"><Data ss:Type="Number">5.2906999999999997E-4</Data></Cell>
   </Row>
   <Row>
    <Cell ss:StyleID="s71"><Data ss:Type="String">SORBS2</Data></Cell>
    <Cell ss:StyleID="s63"><Data ss:Type="String">15:53377739-53584821</Data></Cell>
    <Cell ss:StyleID="s63"><Data ss:Type="Number">54.126199999999997</Data></Cell>
    <Cell ss:StyleID="s63"><Data ss:Type="Number">6.1750400000000001</Data></Cell>
    <Cell ss:StyleID="s63"><Data ss:Type="Number">-3.1318100000000002</Data></Cell>
    <Cell ss:StyleID="s64"><Data ss:Type="Number">5.0000000000000002E-5</Data></Cell>
    <Cell ss:StyleID="s63"><Data ss:Type="Number">5.2906999999999997E-4</Data></Cell>
   </Row>
   <Row>
    <Cell ss:StyleID="s71"><Data ss:Type="String">DLL1</Data></Cell>
    <Cell ss:StyleID="s63"><Data ss:Type="String">1:280457-290229</Data></Cell>
    <Cell ss:StyleID="s63"><Data ss:Type="Number">0.86079899999999998</Data></Cell>
    <Cell ss:StyleID="s63"><Data ss:Type="Number">9.8361400000000002E-2</Data></Cell>
    <Cell ss:StyleID="s63"><Data ss:Type="Number">-3.1295099999999998</Data></Cell>
    <Cell ss:StyleID="s64"><Data ss:Type="Number">5.0000000000000002E-5</Data></Cell>
    <Cell ss:StyleID="s63"><Data ss:Type="Number">5.2906999999999997E-4</Data></Cell>
   </Row>
   <Row>
    <Cell ss:StyleID="s71"><Data ss:Type="String">ENSSSCG00000008933</Data></Cell>
    <Cell ss:StyleID="s63"><Data ss:Type="String">8:70281886-70285804</Data></Cell>
    <Cell ss:StyleID="s63"><Data ss:Type="Number">1.97926</Data></Cell>
    <Cell ss:StyleID="s63"><Data ss:Type="Number">17.300899999999999</Data></Cell>
    <Cell ss:StyleID="s63"><Data ss:Type="Number">3.1278100000000002</Data></Cell>
    <Cell ss:StyleID="s64"><Data ss:Type="Number">5.0000000000000002E-5</Data></Cell>
    <Cell ss:StyleID="s63"><Data ss:Type="Number">5.2906999999999997E-4</Data></Cell>
   </Row>
   <Row>
    <Cell ss:StyleID="s71"><Data ss:Type="String">FAM155A</Data></Cell>
    <Cell ss:StyleID="s63"><Data ss:Type="String">11:82188490-82226221</Data></Cell>
    <Cell ss:StyleID="s63"><Data ss:Type="Number">0.95982299999999998</Data></Cell>
    <Cell ss:StyleID="s63"><Data ss:Type="Number">0.110042</Data></Cell>
    <Cell ss:StyleID="s63"><Data ss:Type="Number">-3.1247199999999999</Data></Cell>
    <Cell ss:StyleID="s63"><Data ss:Type="Number">1.65E-3</Data></Cell>
    <Cell ss:StyleID="s63"><Data ss:Type="Number">1.0885000000000001E-2</Data></Cell>
   </Row>
   <Row>
    <Cell ss:StyleID="s71"><Data ss:Type="String">FZD6</Data></Cell>
    <Cell ss:StyleID="s63"><Data ss:Type="String">4:36658598-36697154</Data></Cell>
    <Cell ss:StyleID="s63"><Data ss:Type="Number">4.5106200000000003</Data></Cell>
    <Cell ss:StyleID="s63"><Data ss:Type="Number">0.51849500000000004</Data></Cell>
    <Cell ss:StyleID="s63"><Data ss:Type="Number">-3.1209199999999999</Data></Cell>
    <Cell ss:StyleID="s64"><Data ss:Type="Number">5.0000000000000002E-5</Data></Cell>
    <Cell ss:StyleID="s63"><Data ss:Type="Number">5.2906999999999997E-4</Data></Cell>
   </Row>
   <Row>
    <Cell ss:StyleID="s71"><Data ss:Type="String">KREMEN1</Data></Cell>
    <Cell ss:StyleID="s63"><Data ss:Type="String">14:49218204-49288091</Data></Cell>
    <Cell ss:StyleID="s63"><Data ss:Type="Number">8.2789400000000004</Data></Cell>
    <Cell ss:StyleID="s63"><Data ss:Type="Number">0.95171099999999997</Data></Cell>
    <Cell ss:StyleID="s63"><Data ss:Type="Number">-3.1208499999999999</Data></Cell>
    <Cell ss:StyleID="s64"><Data ss:Type="Number">5.0000000000000002E-5</Data></Cell>
    <Cell ss:StyleID="s63"><Data ss:Type="Number">5.2906999999999997E-4</Data></Cell>
   </Row>
   <Row>
    <Cell ss:StyleID="s71"><Data ss:Type="String">ZIC2</Data></Cell>
    <Cell ss:StyleID="s63"><Data ss:Type="String">11:76103278-76108001</Data></Cell>
    <Cell ss:StyleID="s63"><Data ss:Type="Number">0.37700800000000001</Data></Cell>
    <Cell ss:StyleID="s63"><Data ss:Type="Number">3.2714500000000002</Data></Cell>
    <Cell ss:StyleID="s63"><Data ss:Type="Number">3.1172599999999999</Data></Cell>
    <Cell ss:StyleID="s64"><Data ss:Type="Number">5.0000000000000002E-5</Data></Cell>
    <Cell ss:StyleID="s63"><Data ss:Type="Number">5.2906999999999997E-4</Data></Cell>
   </Row>
   <Row>
    <Cell ss:StyleID="s71"><Data ss:Type="String">MDFI</Data></Cell>
    <Cell ss:StyleID="s63"><Data ss:Type="String">7:42124069-42142202</Data></Cell>
    <Cell ss:StyleID="s63"><Data ss:Type="Number">11.4099</Data></Cell>
    <Cell ss:StyleID="s63"><Data ss:Type="Number">1.3180099999999999</Data></Cell>
    <Cell ss:StyleID="s63"><Data ss:Type="Number">-3.1138499999999998</Data></Cell>
    <Cell ss:StyleID="s64"><Data ss:Type="Number">5.0000000000000002E-5</Data></Cell>
    <Cell ss:StyleID="s63"><Data ss:Type="Number">5.2906999999999997E-4</Data></Cell>
   </Row>
   <Row>
    <Cell ss:StyleID="s71"><Data ss:Type="String">PLCH2</Data></Cell>
    <Cell ss:StyleID="s63"><Data ss:Type="String">6:58630217-58696079</Data></Cell>
    <Cell ss:StyleID="s63"><Data ss:Type="Number">0.124297</Data></Cell>
    <Cell ss:StyleID="s63"><Data ss:Type="Number">1.07498</Data></Cell>
    <Cell ss:StyleID="s63"><Data ss:Type="Number">3.1124499999999999</Data></Cell>
    <Cell ss:StyleID="s63"><Data ss:Type="Number">6.7499999999999999E-3</Data></Cell>
    <Cell ss:StyleID="s63"><Data ss:Type="Number">3.3804899999999999E-2</Data></Cell>
   </Row>
   <Row>
    <Cell ss:StyleID="s71"><Data ss:Type="String">ACSS1</Data></Cell>
    <Cell ss:StyleID="s63"><Data ss:Type="String">17:34950278-34988723</Data></Cell>
    <Cell ss:StyleID="s63"><Data ss:Type="Number">0.77945500000000001</Data></Cell>
    <Cell ss:StyleID="s63"><Data ss:Type="Number">9.0282600000000005E-2</Data></Cell>
    <Cell ss:StyleID="s63"><Data ss:Type="Number">-3.10995</Data></Cell>
    <Cell ss:StyleID="s63"><Data ss:Type="Number">4.0000000000000002E-4</Data></Cell>
    <Cell ss:StyleID="s63"><Data ss:Type="Number">3.3546800000000001E-3</Data></Cell>
   </Row>
   <Row>
    <Cell ss:StyleID="s71"><Data ss:Type="String">ENSSSCG00000008957</Data></Cell>
    <Cell ss:StyleID="s63"><Data ss:Type="String">8:74159969-74162170</Data></Cell>
    <Cell ss:StyleID="s63"><Data ss:Type="Number">35.741</Data></Cell>
    <Cell ss:StyleID="s63"><Data ss:Type="Number">4.1440700000000001</Data></Cell>
    <Cell ss:StyleID="s63"><Data ss:Type="Number">-3.10846</Data></Cell>
    <Cell ss:StyleID="s64"><Data ss:Type="Number">5.0000000000000002E-5</Data></Cell>
    <Cell ss:StyleID="s63"><Data ss:Type="Number">5.2906999999999997E-4</Data></Cell>
   </Row>
   <Row>
    <Cell ss:StyleID="s71"><Data ss:Type="String">TNN</Data></Cell>
    <Cell ss:StyleID="s63"><Data ss:Type="String">9:128916366-128986915</Data></Cell>
    <Cell ss:StyleID="s63"><Data ss:Type="Number">4.1553500000000003</Data></Cell>
    <Cell ss:StyleID="s63"><Data ss:Type="Number">0.48283199999999998</Data></Cell>
    <Cell ss:StyleID="s63"><Data ss:Type="Number">-3.1053799999999998</Data></Cell>
    <Cell ss:StyleID="s64"><Data ss:Type="Number">5.0000000000000002E-5</Data></Cell>
    <Cell ss:StyleID="s63"><Data ss:Type="Number">5.2906999999999997E-4</Data></Cell>
   </Row>
   <Row>
    <Cell ss:StyleID="s71"><Data ss:Type="String">AQP5</Data></Cell>
    <Cell ss:StyleID="s63"><Data ss:Type="String">5:16079292-16083026</Data></Cell>
    <Cell ss:StyleID="s63"><Data ss:Type="Number">0.68969400000000003</Data></Cell>
    <Cell ss:StyleID="s63"><Data ss:Type="Number">8.01423E-2</Data></Cell>
    <Cell ss:StyleID="s63"><Data ss:Type="Number">-3.1053199999999999</Data></Cell>
    <Cell ss:StyleID="s63"><Data ss:Type="Number">5.3499999999999997E-3</Data></Cell>
    <Cell ss:StyleID="s63"><Data ss:Type="Number">2.8093900000000002E-2</Data></Cell>
   </Row>
   <Row>
    <Cell ss:StyleID="s71"><Data ss:Type="String">KCNIP3</Data></Cell>
    <Cell ss:StyleID="s63"><Data ss:Type="String">3:48408141-48441215</Data></Cell>
    <Cell ss:StyleID="s63"><Data ss:Type="Number">2.5701000000000001</Data></Cell>
    <Cell ss:StyleID="s63"><Data ss:Type="Number">0.30015599999999998</Data></Cell>
    <Cell ss:StyleID="s63"><Data ss:Type="Number">-3.0980400000000001</Data></Cell>
    <Cell ss:StyleID="s64"><Data ss:Type="Number">5.0000000000000002E-5</Data></Cell>
    <Cell ss:StyleID="s63"><Data ss:Type="Number">5.2906999999999997E-4</Data></Cell>
   </Row>
   <Row>
    <Cell ss:StyleID="s71"><Data ss:Type="String">PTPRR</Data></Cell>
    <Cell ss:StyleID="s63"><Data ss:Type="String">5:37346850-37645956</Data></Cell>
    <Cell ss:StyleID="s63"><Data ss:Type="Number">0.20374</Data></Cell>
    <Cell ss:StyleID="s63"><Data ss:Type="Number">1.7417899999999999</Data></Cell>
    <Cell ss:StyleID="s63"><Data ss:Type="Number">3.0957699999999999</Data></Cell>
    <Cell ss:StyleID="s64"><Data ss:Type="Number">5.0000000000000002E-5</Data></Cell>
    <Cell ss:StyleID="s63"><Data ss:Type="Number">5.2906999999999997E-4</Data></Cell>
   </Row>
   <Row>
    <Cell ss:StyleID="s71"><Data ss:Type="String">ENSSSCG00000011643</Data></Cell>
    <Cell ss:StyleID="s63"><Data ss:Type="String">13:83024344-83040145</Data></Cell>
    <Cell ss:StyleID="s63"><Data ss:Type="Number">41.042299999999997</Data></Cell>
    <Cell ss:StyleID="s63"><Data ss:Type="Number">4.80891</Data></Cell>
    <Cell ss:StyleID="s63"><Data ss:Type="Number">-3.0933299999999999</Data></Cell>
    <Cell ss:StyleID="s64"><Data ss:Type="Number">5.0000000000000002E-5</Data></Cell>
    <Cell ss:StyleID="s63"><Data ss:Type="Number">5.2906999999999997E-4</Data></Cell>
   </Row>
   <Row>
    <Cell ss:StyleID="s71"><Data ss:Type="String">CHST2</Data></Cell>
    <Cell ss:StyleID="s63"><Data ss:Type="String">13:91592863-91598232</Data></Cell>
    <Cell ss:StyleID="s63"><Data ss:Type="Number">2.04121</Data></Cell>
    <Cell ss:StyleID="s63"><Data ss:Type="Number">17.374700000000001</Data></Cell>
    <Cell ss:StyleID="s63"><Data ss:Type="Number">3.0894900000000001</Data></Cell>
    <Cell ss:StyleID="s64"><Data ss:Type="Number">5.0000000000000002E-5</Data></Cell>
    <Cell ss:StyleID="s63"><Data ss:Type="Number">5.2906999999999997E-4</Data></Cell>
   </Row>
   <Row>
    <Cell ss:StyleID="s71"><Data ss:Type="String">ELMO1</Data></Cell>
    <Cell ss:StyleID="s63"><Data ss:Type="String">18:40509848-40999157</Data></Cell>
    <Cell ss:StyleID="s63"><Data ss:Type="Number">9.4897100000000005</Data></Cell>
    <Cell ss:StyleID="s63"><Data ss:Type="Number">1.1160699999999999</Data></Cell>
    <Cell ss:StyleID="s63"><Data ss:Type="Number">-3.0879400000000001</Data></Cell>
    <Cell ss:StyleID="s64"><Data ss:Type="Number">5.0000000000000002E-5</Data></Cell>
    <Cell ss:StyleID="s63"><Data ss:Type="Number">5.2906999999999997E-4</Data></Cell>
   </Row>
   <Row>
    <Cell ss:StyleID="s71"><Data ss:Type="String">PHYHD1</Data></Cell>
    <Cell ss:StyleID="s63"><Data ss:Type="String">1:303258824-303270695</Data></Cell>
    <Cell ss:StyleID="s63"><Data ss:Type="Number">0.49576500000000001</Data></Cell>
    <Cell ss:StyleID="s63"><Data ss:Type="Number">4.2054799999999997</Data></Cell>
    <Cell ss:StyleID="s63"><Data ss:Type="Number">3.0845400000000001</Data></Cell>
    <Cell ss:StyleID="s64"><Data ss:Type="Number">5.0000000000000002E-5</Data></Cell>
    <Cell ss:StyleID="s63"><Data ss:Type="Number">5.2906999999999997E-4</Data></Cell>
   </Row>
   <Row>
    <Cell ss:StyleID="s71"><Data ss:Type="String">HECW2</Data></Cell>
    <Cell ss:StyleID="s63"><Data ss:Type="String">15:111160771-111493032</Data></Cell>
    <Cell ss:StyleID="s63"><Data ss:Type="Number">0.27740300000000001</Data></Cell>
    <Cell ss:StyleID="s63"><Data ss:Type="Number">2.3476699999999999</Data></Cell>
    <Cell ss:StyleID="s63"><Data ss:Type="Number">3.0811799999999998</Data></Cell>
    <Cell ss:StyleID="s64"><Data ss:Type="Number">5.0000000000000002E-5</Data></Cell>
    <Cell ss:StyleID="s63"><Data ss:Type="Number">5.2906999999999997E-4</Data></Cell>
   </Row>
   <Row>
    <Cell ss:StyleID="s71"><Data ss:Type="String">C1QTNF1</Data></Cell>
    <Cell ss:StyleID="s63"><Data ss:Type="String">GL894007.1:39472-49167</Data></Cell>
    <Cell ss:StyleID="s63"><Data ss:Type="Number">282.892</Data></Cell>
    <Cell ss:StyleID="s63"><Data ss:Type="Number">33.430799999999998</Data></Cell>
    <Cell ss:StyleID="s63"><Data ss:Type="Number">-3.081</Data></Cell>
    <Cell ss:StyleID="s64"><Data ss:Type="Number">5.0000000000000002E-5</Data></Cell>
    <Cell ss:StyleID="s63"><Data ss:Type="Number">5.2906999999999997E-4</Data></Cell>
   </Row>
   <Row>
    <Cell ss:StyleID="s71"><Data ss:Type="String">ENSSSCG00000028331</Data></Cell>
    <Cell ss:StyleID="s63"><Data ss:Type="String">3:54901370-54919900</Data></Cell>
    <Cell ss:StyleID="s63"><Data ss:Type="Number">0.13614999999999999</Data></Cell>
    <Cell ss:StyleID="s63"><Data ss:Type="Number">1.15202</Data></Cell>
    <Cell ss:StyleID="s63"><Data ss:Type="Number">3.0808900000000001</Data></Cell>
    <Cell ss:StyleID="s63"><Data ss:Type="Number">7.2500000000000004E-3</Data></Cell>
    <Cell ss:StyleID="s63"><Data ss:Type="Number">3.5754300000000003E-2</Data></Cell>
   </Row>
   <Row>
    <Cell ss:StyleID="s71"><Data ss:Type="String">MFSD12</Data></Cell>
    <Cell ss:StyleID="s63"><Data ss:Type="String">2:75765072-75779436</Data></Cell>
    <Cell ss:StyleID="s63"><Data ss:Type="Number">30.835100000000001</Data></Cell>
    <Cell ss:StyleID="s63"><Data ss:Type="Number">3.6537899999999999</Data></Cell>
    <Cell ss:StyleID="s63"><Data ss:Type="Number">-3.0771099999999998</Data></Cell>
    <Cell ss:StyleID="s64"><Data ss:Type="Number">5.0000000000000002E-5</Data></Cell>
    <Cell ss:StyleID="s63"><Data ss:Type="Number">5.2906999999999997E-4</Data></Cell>
   </Row>
   <Row>
    <Cell ss:StyleID="s71"><Data ss:Type="String">ENSSSCG00000021035</Data></Cell>
    <Cell ss:StyleID="s63"><Data ss:Type="String">GL894090.2:21748-38629</Data></Cell>
    <Cell ss:StyleID="s63"><Data ss:Type="Number">26.210999999999999</Data></Cell>
    <Cell ss:StyleID="s63"><Data ss:Type="Number">3.1091500000000001</Data></Cell>
    <Cell ss:StyleID="s63"><Data ss:Type="Number">-3.07558</Data></Cell>
    <Cell ss:StyleID="s64"><Data ss:Type="Number">5.0000000000000002E-5</Data></Cell>
    <Cell ss:StyleID="s63"><Data ss:Type="Number">5.2906999999999997E-4</Data></Cell>
   </Row>
   <Row>
    <Cell ss:StyleID="s71"><Data ss:Type="String">CXCL16</Data></Cell>
    <Cell ss:StyleID="s63"><Data ss:Type="String">12:54264891-54269592</Data></Cell>
    <Cell ss:StyleID="s63"><Data ss:Type="Number">33.217100000000002</Data></Cell>
    <Cell ss:StyleID="s63"><Data ss:Type="Number">3.9417599999999999</Data></Cell>
    <Cell ss:StyleID="s63"><Data ss:Type="Number">-3.0750099999999998</Data></Cell>
    <Cell ss:StyleID="s64"><Data ss:Type="Number">5.0000000000000002E-5</Data></Cell>
    <Cell ss:StyleID="s63"><Data ss:Type="Number">5.2906999999999997E-4</Data></Cell>
   </Row>
   <Row>
    <Cell ss:StyleID="s71"><Data ss:Type="String">NMRK1</Data></Cell>
    <Cell ss:StyleID="s63"><Data ss:Type="String">1:255013002-255040062</Data></Cell>
    <Cell ss:StyleID="s63"><Data ss:Type="Number">7.9079899999999999</Data></Cell>
    <Cell ss:StyleID="s63"><Data ss:Type="Number">0.94274599999999997</Data></Cell>
    <Cell ss:StyleID="s63"><Data ss:Type="Number">-3.0683699999999998</Data></Cell>
    <Cell ss:StyleID="s64"><Data ss:Type="Number">5.0000000000000002E-5</Data></Cell>
    <Cell ss:StyleID="s63"><Data ss:Type="Number">5.2906999999999997E-4</Data></Cell>
   </Row>
   <Row>
    <Cell ss:StyleID="s71"><Data ss:Type="String">KCNAB1</Data></Cell>
    <Cell ss:StyleID="s63"><Data ss:Type="String">13:104350776-104481358</Data></Cell>
    <Cell ss:StyleID="s63"><Data ss:Type="Number">2.8179400000000001</Data></Cell>
    <Cell ss:StyleID="s63"><Data ss:Type="Number">0.335947</Data></Cell>
    <Cell ss:StyleID="s63"><Data ss:Type="Number">-3.06833</Data></Cell>
    <Cell ss:StyleID="s63"><Data ss:Type="Number">2.0000000000000001E-4</Data></Cell>
    <Cell ss:StyleID="s63"><Data ss:Type="Number">1.8335199999999999E-3</Data></Cell>
   </Row>
   <Row>
    <Cell ss:StyleID="s71"><Data ss:Type="String">ENSSSCG00000006344</Data></Cell>
    <Cell ss:StyleID="s63"><Data ss:Type="String">4:95859852-95909444</Data></Cell>
    <Cell ss:StyleID="s63"><Data ss:Type="Number">2.1467700000000001</Data></Cell>
    <Cell ss:StyleID="s63"><Data ss:Type="Number">0.25636700000000001</Data></Cell>
    <Cell ss:StyleID="s63"><Data ss:Type="Number">-3.06589</Data></Cell>
    <Cell ss:StyleID="s64"><Data ss:Type="Number">5.0000000000000002E-5</Data></Cell>
    <Cell ss:StyleID="s63"><Data ss:Type="Number">5.2906999999999997E-4</Data></Cell>
   </Row>
   <Row>
    <Cell ss:StyleID="s71"><Data ss:Type="String">ENSSSCG00000005199</Data></Cell>
    <Cell ss:StyleID="s63"><Data ss:Type="String">1:241060723-241116349</Data></Cell>
    <Cell ss:StyleID="s63"><Data ss:Type="Number">0.81199100000000002</Data></Cell>
    <Cell ss:StyleID="s63"><Data ss:Type="Number">6.7939400000000001</Data></Cell>
    <Cell ss:StyleID="s63"><Data ss:Type="Number">3.0647099999999998</Data></Cell>
    <Cell ss:StyleID="s64"><Data ss:Type="Number">5.0000000000000002E-5</Data></Cell>
    <Cell ss:StyleID="s63"><Data ss:Type="Number">5.2906999999999997E-4</Data></Cell>
   </Row>
   <Row>
    <Cell ss:StyleID="s71"><Data ss:Type="String">DLG2</Data></Cell>
    <Cell ss:StyleID="s63"><Data ss:Type="String">9:19478235-19507339</Data></Cell>
    <Cell ss:StyleID="s63"><Data ss:Type="Number">2.68147</Data></Cell>
    <Cell ss:StyleID="s63"><Data ss:Type="Number">0.320552</Data></Cell>
    <Cell ss:StyleID="s63"><Data ss:Type="Number">-3.0643899999999999</Data></Cell>
    <Cell ss:StyleID="s63"><Data ss:Type="Number">3.5E-4</Data></Cell>
    <Cell ss:StyleID="s63"><Data ss:Type="Number">3.00183E-3</Data></Cell>
   </Row>
   <Row>
    <Cell ss:StyleID="s71"><Data ss:Type="String">ENSSSCG00000008945</Data></Cell>
    <Cell ss:StyleID="s63"><Data ss:Type="String">8:72588695-72603180</Data></Cell>
    <Cell ss:StyleID="s63"><Data ss:Type="Number">0.22797799999999999</Data></Cell>
    <Cell ss:StyleID="s63"><Data ss:Type="Number">1.9047799999999999</Data></Cell>
    <Cell ss:StyleID="s63"><Data ss:Type="Number">3.0626600000000002</Data></Cell>
    <Cell ss:StyleID="s64"><Data ss:Type="Number">5.0000000000000002E-5</Data></Cell>
    <Cell ss:StyleID="s63"><Data ss:Type="Number">5.2906999999999997E-4</Data></Cell>
   </Row>
   <Row>
    <Cell ss:StyleID="s71"><Data ss:Type="String">PDPN</Data></Cell>
    <Cell ss:StyleID="s63"><Data ss:Type="String">6:67223130-67254607</Data></Cell>
    <Cell ss:StyleID="s63"><Data ss:Type="Number">20.7241</Data></Cell>
    <Cell ss:StyleID="s63"><Data ss:Type="Number">172.19399999999999</Data></Cell>
    <Cell ss:StyleID="s63"><Data ss:Type="Number">3.0546600000000002</Data></Cell>
    <Cell ss:StyleID="s64"><Data ss:Type="Number">5.0000000000000002E-5</Data></Cell>
    <Cell ss:StyleID="s63"><Data ss:Type="Number">5.2906999999999997E-4</Data></Cell>
   </Row>
   <Row>
    <Cell ss:StyleID="s71"><Data ss:Type="String">LCA5</Data></Cell>
    <Cell ss:StyleID="s63"><Data ss:Type="String">1:97295516-97383134</Data></Cell>
    <Cell ss:StyleID="s63"><Data ss:Type="Number">0.102186</Data></Cell>
    <Cell ss:StyleID="s63"><Data ss:Type="Number">0.848858</Data></Cell>
    <Cell ss:StyleID="s63"><Data ss:Type="Number">3.0543200000000001</Data></Cell>
    <Cell ss:StyleID="s64"><Data ss:Type="Number">5.0000000000000002E-5</Data></Cell>
    <Cell ss:StyleID="s63"><Data ss:Type="Number">5.2906999999999997E-4</Data></Cell>
   </Row>
   <Row>
    <Cell ss:StyleID="s71"><Data ss:Type="String">SEMA3E</Data></Cell>
    <Cell ss:StyleID="s63"><Data ss:Type="String">9:106872248-107135024</Data></Cell>
[truncated: 8,596,511 more chars]
